# Supplementary material for: Protein entanglement misfolding determines divergent fates: proteasomal degradation or persistence in near-native misfolded states
Source: bioRxiv. 2026 May 27:2026.04.15.718748. Originally published 2026 Apr 16. Preprint. [Version 2] doi: 10.64898/2026.04.15.718748 (PMC13105020; doi:10.64898/2026.04.15.718748)
Supplement: Supplement 2 [file media-2.xlsx]

## Sheet: Data
Uniprot	KGG peptides detected	KGG peptides number	KGG peptides	KGG peptides log2 ratio +- MG132	Maximum KGG peptides log2 ratio +- MG132	Median KGG peptides log2 ratio +- MG132	Ages of KGG peptides	Minimum age of KGG peptides	Median age of KGG peptides	Ages of unmodified peptides	Number of unmodified peptides	Median ages of unmodified peptides	Log2 ratio of youngest KGG peptide vs. median of unmodified peptides
P60709	TRUE	22	{"DLTDYLMKILTER", "DLTDYLMKILTER", "DSYVGDEAQSKR", "EITALAPSTMKIK", "EITALAPSTMKIK", "EITALAPSTMKIK", "EKLCYVALDFEQEMATAASSSSLEK", "HQGVMVGMGQKDSYVGDEAQSK", "HQGVMVGMGQKDSYVGDEAQSKR", "HQGVMVGMGQKDSYVGDEAQSK", "HQGVMVGMGQKDSYVGDEAQSK", "HQGVMVGMGQKDSYVGDEAQSKR", "IKIIAPPER", "IKIIAPPERK", "KDLYANTVLSGGTTMYPGIADR", "KDLYANTVLSGGTTMYPGIADR", "LCYVALDFEQEMATAASSSSLEKSYELPDGQVITIGNER", "MQKEITALAPSTM…	{1.0067258631883134, 2.4574430655438437, 3.823534849113039, 12.66177809777199, 1.8247160827190414, 1.4125375938865794, 1.7893209992273427, 2.6674246609131296, 8.149747119504683, 2.6337244882648596, 3.0138057995250307, 3.3036367038538637, 3.4961328237069114, 2.6198329605682082, 2.9222113948922748, 2.827568142947113, 5.314696525656287, 4.872374713908014, 3.6495027529158666, 3.9637364560132284, 1.43…	12.6618	2.87489	{9.199200234, 9.199200234, 0.142014102, 0.14594589, 0.14594589, 0.14594589, 0.103222449, 0.122318724, 0.111282532, 0.122318724, 0.122318724, 0.111282532, 0.107815233, 0.113179305, 0.107035343, 0.107035343, "NA", 0.110966074, 0.110966074, 0.079191548, 5.625579781, 5.625579781}	0.0791915	0.122319	{6.846411538, 0.063056182}	2	3.45473	-5.44708
P78417	TRUE	8	{"ACQKMILELFSK", "LEAMKLNECVDHTPK", "LEAMKLNECVDHTPK", "LEEVLTNKK", "LLPDDPYEKACQK", "LNECVDHTPKLK", "SLGKGSAPPGPVPEGSIR", "SQNKEDYAGLKEEFR"}	{5.832890014164742, 6.971232701815302, 6.129283016944967, -4.485426827170242, 9.049848549450562, 7.087098938284005, 11.240791332161956, 5.460357225474588}	11.2408	6.55026	{0.155160372, 0.150730573, 0.150730573, "NA", 0.408631105, 0.24925876, 0.172716288, 0.199897765}	0.150731	0.172716	{4.532277066, 0.624726375, 5.17429808, 4.288605607, 4.134419553, 3.776212133, 3.686255479, 3.924018709}	8	4.02922	-4.74046
P14618	TRUE	37	{"AEGSDVANAVLDGADCIMLSGETAKGDYPLEAVR", "AEGSDVANAVLDGADCIMLSGETAKGDYPLEAVR", "AGKPVICATQMLESMIK", "CCSGAIIVLTKSGR", "CDENILWLDYKNICK", "EMIKSGMNVAR", "EMIKSGMNVAR", "EMIKSGMNVAR", "GADFLVTEVENGGSLGSKK", "GADFLVTEVENGGSLGSKK", "GDLGIEIPAEKVFLAQK", "GIFPVLCKDPVQEAWAEDVDLR", "GSGTAEVELKK", "GVNLPGAAVDLPAVSEKDIQDLK", "IISKIENHEGVR", "ITLDNAYMEKCDENILWLDYK", "ITLDNAYMEKCDENILWLDYK", "IYVDDGLISLQVKQK",…	{4.183897943994917, 5.303715112612994, 1.8673622314218812, 4.062923566089721, 0.8349926744478757, 4.063616099295971, 7.04657836662033, 3.557741031986132, 3.209160164725413, 3.084769420311189, 4.348319593778763, 6.874227467183104, 2.4443352649064383, 9.396604781181859, 4.725994476345203, 7.590961241342599, 0.7758766905844362, 8.73470962022584, 8.046358810338301, 6.459431618637298, 5.67242534197149…	11.1293	4.6262	{"NA", "NA", 0.10782916, 0.078821733, 0.084596136, 0.084369397, 0.084369397, 0.084369397, 0.078232731, 0.078232731, 0.065050634, 0.061096437, 0.087904952, 0.067269436, 0.088625379, 0.081611695, 0.081611695, 0.084616369, "NA", "NA", "NA", "NA", 0.093822645, 0.084190226, 0.080852702, "NA", 0.0819918, 0.079922906, 0.079922906, 0.075472107, "NA", 0.095961515, 0.095961515, 0.065277134, 0.065277134, 0.…	0.0610964	0.0819918	{4.858434357, 5.043380866, 4.37522975, 4.683762809, 4.567556229, 4.315527257, 4.050471264, 4.669590169, 4.143513825, 4.958051092, 4.484991975, 4.668419847, 4.509227225, 4.344126384, 4.515878531, 4.197358858, 4.176861098, 5.064101634, 4.685857185, 4.246966762, 4.718639876, 4.580797212, 4.805381814, 4.571944265, 3.958962647, 4.098684328, 4.715932773, 4.425172776}	28	4.54172	-6.21601
P52272	TRUE	10	{"ADILEDKDGKSR", "ADILEDKDGK", "FEPYANPTKR", "GEGERPAQNEKR", "GEIIAKQGGGGGGGSVPGIER", "INEILSNALKR", "MENGKSK", "MMNGMKLSGR", "RGEIIAKQGGGGGGGSVPGIER", "VKEDPDGEHAR"}	{3.8886283892157905, 5.568831123937785, 7.439623137557118, 3.0618155457576726, 6.149933526254846, 5.4007052082714795, 3.621671738812528, 6.083213368248982, 11.103287808412022, 2.561633274354167}	11.1033	5.48477	{"NA", 2.659722011, 0.81632155, "NA", 3.158040522, 3.337304434, "NA", 3.951159822, 3.038708664, "NA"}	0.816322	3.09837	{5.303402701, 3.647272762, 3.603764562, 2.848107988, 3.68578283, 3.837429729, 3.575465753, 2.927922469, 4.124756391, 3.687890126, 3.433359669, 3.078570587, 3.481478288, 3.032157199, 3.578895825}	15	3.5789	-2.13231
P0DMV8	TRUE	32	{"AFYPEEISSMVLTKMK", "AMTKDNNLLGR", "AMTKDNNLLGR", "ANKITITNDK", "CQEVISWLDANTLAEKDEFEHKR", "CQEVISWLDANTLAEKDEFEHKR", "DISQNKR", "ELEQVCNPIISGLYQGAGGPGPGGFGAQGPKGGSGSGPTIEEVD", "FGDPVVQSDMKHWPFQVINDGDKPK", "GETKAFYPEEISSMVLTK", "GKISEADKK", "HKKDISQNK", "KELEQVCNPIISGLYQGAGGPGPGGFGAQGPK", "KFGDPVVQSDMK", "LDKAQIHDLVLVGGSTR", "LIGDAAKNQVALNPQNTVFDAK", "LSKEEIER", "LVNHFVEEFKR", "MVQEAEKYKAEDEVQR"…	{8.63662462054365, 4.6067170533616775, 3.7861384361479082, 3.065406996012243, 6.112700132749363, 6.0574502721839, 3.228145948566745, 2.8853574340588777, 7.439623137557118, 8.870364719583405, 5.596935142387233, 4.560714954474479, 4.786596361890807, 9.845490050944376, 9.326429487122303, 6.079441066457655, 2.6442835916563543, 7.7279204545632, 3.193603997911823, 3.3816343410116305, 1.8004710022126935…	10.8361	6.06845	{1.556611334, 0.061276321, 0.061276321, 0.073993794, 0.149962181, 0.149962181, 0.088924745, "NA", "NA", 0.053443626, "NA", "NA", "NA", 0.060720235, 0.045619591, 0.037960521, 0.109701948, 0.076600433, 0.146362856, 0.146362856, 0.068119412, 0.037523492, "NA", 0.046345444, 0.143365395, 0.064395638, 0.056377407, 0.069329871, 0.05259531, 0.098246088, 0.136032649, 0.076603903}	0.0375235	0.0716618	{0.671383158, 2.892423354, 3.406676147, 3.194720369, 2.942075723, 3.722154136, 2.757572515, 2.538778829, 4.138631322, 3.286360815, 2.432492262, 2.844784847, 2.901154176, 4.555732041, 2.737184259, 2.548705769, 2.750926079}	17	2.89242	-6.26834
O75083	TRUE	27	{"DIAWTEDSKR", "DYSGQGVVKLDVQPK", "EHLLKYEYQPFAGK", "FKFTIGDHSR", "GHSKSIQCLTVHK", "GNNFLYTNGKCVILR", "GVSKIIGGDPK", "IIGGDPKGNNFLYTNGK", "IKDIAWTEDSKR", "IKDIAWTEDSKR", "IWDTTQKEHLLK", "KCFSIDNPGYEPEVVAVHPGGDTVAIGGVDGNVR", "KVFASLPQVER", "LLEAKGPVTDVAYSHDGAFLAVCDASK", "LYSILGTTLKDEGK", "LYSILGTTLKDEGKLLEAK", "NIDNPALADIYTEHAHQVVVAKYAPSGFYIASGDVSGK", "NNPSKPLHVIK", "SIQCLTVHKNGGK", "SYIYSGSHDGHIN…	{5.20945336562895, 5.745485998238658, 7.6582114827517955, 6.395748328179034, 9.751544059089097, 3.787949522885011, 6.99185150495688, 7.518882709183207, 7.6582114827517955, 6.749647308789002, 7.794415866350106, 7.583049332026512, 3.8657519008150323, 10.622051819456377, 7.755304041143034, 8.011227255423254, 6.236492618381302, 4.475684314687064, 6.368649057415276, 6.857980995127572, 5.50427784058440…	10.6221	6.99185	{0.123667446, 0.167785045, 0.117639721, "NA", 0.163007441, 0.13440068, 0.113269456, "NA", 0.124776501, 0.124776501, 0.117130796, 0.151405445, 0.172907355, 0.178548203, 0.156442942, "NA", "NA", 0.102221527, 0.162882828, 0.280490795, 0.172265978, 0.119104975, 0.123613457, 0.135569748, 0.150560316, 0.115778814, 0.107485642}	0.102222	0.134401	{3.928733223, 3.673255674, 4.098100393, 4.041258407, 3.942669695, 3.874839228, 3.520636514, 3.768793759, 13.59423812, 3.581597727, 3.90513252, 4.15570809, 3.919206353, 3.888753365, 4.199668539, 3.805674666, 4.013115739, 4.640619749, 4.097522406, 3.959702987, 3.75004566, 3.868606696, 4.018463358}	23	3.92873	-5.26429
Q5T013	TRUE	2	{"LVLINTPPGDQEKGEMGLGAVPGR", "YAKALGCPR"}	{10.605479518061669, 9.}	10.6055	9.80274	{0.05839463, 0.102594918}	0.0583946	0.0804948	{4.55175503, 88.79256867}	2	46.6722	-9.64251
P30876	TRUE	30	{"DSKYAYTGECR", "EGEEQLQTQHQKTFIGK", "ELDDRDHYGNKR", "FEQIYLSKPTHWER", "GAKPGVTKEK", "GEIGDATPFNDAVNVQKISNLLSDYGYHLR", "GFDQEEVFEKPTR", "HAIYDKLDDDGLIAPGVR", "HGQKGTCGIQYR", "HIDQLKER", "ICRPLLIVEKQK", "IISDGLKYSLATGNWGDQK", "KGFDQEEVFEKPTR", "KGFDQEEVFEKPTR", "KITSQIFIGPTYYQR", "MATNTVYVFAKK", "MDTLAHVLYYPQKPLVTTR", "MDTLAHVLYYPQKPLVTTR", "NKTQISLVR", "NLTYSAPLYVDITKTVIK", "NTYQSAMGKQAMGVYITNFHV…	{5.405992359675837, 7.651804643430648, 6.5637682784520335, 5.620586410451877, 2.573647187493322, 6.409390936137703, 6.812498225333565, 8.721099188707186, 9.060695931687555, 6.990625741445473, 7.068240861312821, 5.307428525192247, 9.643856189774725, 8.977279923499918, 7.509379148914689, 6.026800059343715, 5.786596361890807, 7.203592714207707, 6.7342286178456945, 7.28169825009883, 7.794415866350106…	10.568	7.02943	{0.58426517, 0.372468143, 0.255800159, 0.521965256, "NA", 0.868272492, 0.482399351, 0.617221064, 0.208515068, 0.241436982, 0.189655057, 0.197598254, 0.360495072, 0.360495072, 0.25251301, "NA", 0.303858214, 0.303858214, 1.669081343, 0.302199646, 0.382042265, 0.269817512, 0.269817512, "NA", 0.171861371, 0.508714536, 0.328432803, "NA", 0.276758645, 0.219377555}	0.171861	0.303858	{1.107791445, 0.916849833, 0.663072832, 1.717829719, 0.743848818, 0.7059692, 1.999098468, 0.815190472, 1.51784696, 0.706574585, 0.892630273, 0.765021361, 1.315414562, 0.784394796}	14	0.85391	-2.31284
Q5JWF2	TRUE	16	{"AKYFIRDEFLR", "ATKVQDIK", "FQVDKVNFHMFDVGGQR", "FQVDKVNFHMFDVGGQRDER", "FQVDKVNFHMFDVGGQR", "IDVIKQADYVPSDQDLLR", "LLLLGAGESGKSTIVK", "QDLLAEKVLAGK", "SKIEDYFPEFAR", "SNSDGEKATK", "STIVKQMR", "STIVKQMR", "VLAGKSK", "VLTSGIFETKFQVDK", "VLTSGIFETKFQVDK", "VQDIKNNLK"}	{8.88874324889826, 5.0674122553813925, 4.124328135002202, 7.053111336459564, 4.190186649997016, 3.802818141460832, 6.863368426889268, 4.710198684603421, 10.558420713268665, 7.7279204545632, 5.8388075053135875, 6.439623137557118, 2.774642797310079, 5.958016897032552, 4.498250867527826, 8.294620748891626}	10.5584	5.89841	{0.08283453, 0.112745233, 0.054482091, 0.075861826, 0.054482091, 0.056380678, 0.07463889, 0.055161457, 0.047262032, 0.065129639, 0.069984648, 0.069984648, 0.048835101, 0.124643011, 0.124643011, 0.046753239}	0.0467532	0.0675571	{2.28518557, 3.260227681, 2.87048324, 3.335745083, 3.229861034, 2.654829517}	6	3.05017	-6.02768
Q5GLZ8	TRUE	30	{"ASEVFCWGQNKYGQLGLGTDCK", "ASEVFCWGQNKYGQLGLGTDCKK", "ELEKNTEYK", "ELLDPKYGMFR", "ELVLNGADTAVNKQNR", "FGQLGLNDENDRYVPNLLKSLR", "GNWYPYNGQCLPDIDSEEYFCVKR", "HTVFVLDDGTVYTCGCNDLGQLGHEKSR", "KKPSLDDLK", "KSDFFINKR", "KKPEQVVALDAQNIVAVSCGEAHTLALNDK", "KKPSLDDLK", "KQTSPQLLK", "KSDFFINK", "KSDFFINKR", "LIQPDHPQISQQVAASLEKNLIPK", "LLFHKLIQPDHPQISQQVAASLEK", "LVIQSTGGGEEYLPVSHTCFNLLDLPKYTEK", "NIDYKKPL…	{7.203592714207707, 2.145029792554522, 4.963474123974886, 7.5141222601707085, 6.20721643601067, 6.5298209465286945, 6.078951341394822, 7.832890014164742, 7.346956889378886, 8.72733080134739, 6.700439718141092, 7.04001567884788, 4.838177845524505, 7.437960088334473, 8.707359132080883, 10.4241662888181, 8.90689059560852, 7.1799090900149345, 4.141355849245542, 6.860466258517167, 8.189824558880018, 7…	10.4242	7.06939	{0.614191904, "NA", 1.599610276, 1.099427604, 1.238498449, "NA", 1.076259825, 2.363067824, "NA", 0.178413329, "NA", "NA", 0.166848573, 0.168592052, 0.178413329, 0.975098427, 0.882174886, "NA", "NA", 0.882466694, 0.873431406, 0.257909102, 1.171043419, "NA", 1.161611596, 0.8000689, 2.022818419, 0.505884002, "NA", 1.201561415}	0.166849	0.882467	{0.932512321, 2.036763533, 2.209282502, 2.218318187, 4.983907649, 2.208696487, 1.647555713, 2.51730122, 3.206215238, 2.196813739, 1.627644351, 1.617623625, 1.078282341, 1.617836849, 2.248067847, 3.873478026, 1.880061043, 1.901102711, 1.654860721, 2.053000984}	20	2.04488	-3.61541
Q8IWB1	TRUE	9	{"ADGDTLSCICGKTK", "KMQAHQEK", "KTLDSFYEMLK", "KVPEAMGLPEAVLR", "LAAEKEALEQVAEEGR", "MQAHQEKLQLEQLR", "QAADWKAGQLDAR", "QGYGQIKVVR", "YEFDLAFGQLDSPGSLKIK"}	{10.326429487122304, 4.37851162325373, 6.232660756790275, 8.2667865406949, 5.1135625588232, 8.60733031374961, 7.044394119358453, 7.181436831197476, 4.877744249949003}	10.3264	7.04439	{0.049520859, "NA", 0.080226417, 0.072790616, 0.070335894, 0.103422681, 0.102851693, 0.061456827, 0.083685592}	0.0495209	0.0765085	{0.510522058, 0.228695735, 0.105105926, 0.153632424, 0.210931302, 0.248867041, 0.106188225}	7	0.210931	-2.09066
P07437	TRUE	19	{"ALTVPELTQQVFDAKNMMAACDPR", "ALTVPELTQQVFDAKNMMAACDPR", "ALTVPELTQQVFDAKNMMAACDPR", "EAESCDCLQGFQLTHSLGGGTGSGMGTLLISKIR", "EAESCDCLQGFQLTHSLGGGTGSGMGTLLISKIREEYPDR", "EAESCDCLQGFQLTHSLGGGTGSGMGTLLISKIR", "EVDEQMLNVQNKNSSYFVEWIPNNVK", "EVDEQMLNVQNKNSSYFVEWIPNNVK", "ISVYYNEATGGKYVPR", "KEAESCDCLQGFQLTHSLGGGTGSGMGTLLISKIR", "KEAESCDCLQGFQLTHSLGGGTGSGMGTLLISK", "KEAESCDCLQGFQLTHSLGGGTGSGMGTLLISK", "…	{10.317385644927386, 7.057108781416142, 8.581483751913586, 10., 7.385431037193521, 6.248255558940848, 4.62167939893005, 8.2667865406949, 5.085860736653839, 7.392317422778761, 4.680228579439687, 3.7968370501436053, 6.422885843507475, 6.661654606553786, 5.133855746734791, 4.797012977836145, 6.803177689167058, 2.622348916611265, 2.1026460485412977}	10.3174	6.42289	{0.222912413, 0.222912413, 0.222912413, 0.223497036, "NA", 0.223497036, 0.163135834, 0.163135834, 0.831666805, 3.628781527, 0.203117469, 0.203117469, 0.191206459, 0.191206459, 0.180967074, 0.180967074, 0.243324886, 0.203936466, 0.203936466}	0.163136	0.203936	{4.873864588, 4.027620026, 5.630041815, 5.353559589, 5.435393167, 5.312164359, 5.161047194, 4.726961397, 5.290081876, 5.041032014, 5.563745477, 5.356567837, 5.060767884, 4.370833516}	14	5.22556	-5.00144
P41226	TRUE	10	{"DLEPLKR", "GGAITEVKRPK", "KGANTHYFR", "LEEQLKVGTLCHK", "LKVPAGQPER", "LLPQPDPQQMAPIFASNLELASASAEFGPEQQKELNK", "SQDVGRPKAEVAAAAAR", "VGTLCHKHGVCFLAADTR", "YDGQIAVFGAGFQEKLR", "MDALDASKLLDEELYSR"}	{6.902073579310743, 8.459431618637298, 4.6502521365131955, 6.791814071161826, 8.965784284662087, 5.529820946528695, 10.227299562543227, 6.56071495447448, 6.013462259806563, 2.1644100894314384}	10.2273	6.67626	{"NA", 0.731516335, 0.832277346, 0.530679824, 0.312416807, "NA", 0.595905946, 0.650124583, 0.744670404, 0.769093749}	0.312417	0.69082	{30.54120525, 2.376863688, 2.930062673}	3	2.93006	-3.22939
P40306	TRUE	6	{"ATNDSVVADKSCEK", "MVASKMELHALSTGREPR", "SCEKIHFIAPK", "TGAKLLR", "TLSSPTEPVKR", "VLPGLKVPHAR"}	{10.199672344836365, 6.145677455195636, 8.451211111832329, 7.24412594328373, 9.294620748891628, 7.6582114827517955}	10.1997	8.05471	{0.187637809, 0.35264755, 0.315383356, 0.404733268, 0.261043618, 0.310455767}	0.187638	0.31292	{5.382707567, 3.238664582}	2	4.31069	-4.5219
Q9P0V9	TRUE	20	{"ADTVSKTELQK", "CKLEEMGFTDVGPENKPVSVQETYEAK", "EAILKEAER", "EEEMKQMFVQR", "EEEMKQMFVQR", "ELQAKFEHLK", "IKLMSELVSNGVQIYQFPTDDDTIAK", "LKAQTYELQESNVQLK", "LLEEEIIAFSKK", "NLDSKVNIIPVIAK", "QYPWGVVQVENENHCDFVKLR", "STLIDTLFNTNFEDYESSHFCPNVKLK", "TELQKFK", "TLDLLTMKNLDSK", "TLDLLTMKNLDSK", "TTCMSSQGSDDEQIKR", "TTCMSSQGSDDEQIKR", "VKEKEAILK", "VKEKEAILK", "VNAAMNGQLPFAVVGSMDEVKVGNK"}	{7.459431618637298, 7.857980995127572, 7.404290064444837, 7.259272487037595, 5.161887682376895, 7., 6.371558862611964, 8.39231742277876, 6.602884408718419, 10.098032082960527, 7.7414669864011465, 6.911691581872339, 5.941155453037351, 9.159871336778389, 7.611762560064872, 6.76873355573874, 5.620395200180794, 6.517275693209582, 9.566054038171092, 7.551516017628014}	10.098	7.33178	{0.130836765, "NA", 0.207061223, 0.089112016, 0.089112016, 31.51859071, 0.160210102, 0.118814164, 0.159159614, 0.162026376, 0.129998941, "NA", 0.119425021, 0.181958658, 0.181958658, 0.131359766, 0.131359766, "NA", "NA", 0.166123754}	0.089112	0.14526	{3.30802325, 3.41582131, 3.80395803, 4.115064793, 3.231018351, 3.014174051, 2.085173461, 3.105859827}	8	3.26952	-5.19732
P04075	TRUE	20	{"AAQEEYVKR", "ADDGRPFPQVIKSK", "ALANSLACQGKYTPSGQAGAAASESLFVSNHAY", "ALQASALKAWGGK", "ALSDHHIYLEGTLLKPNMVTPGHACTQK", "CQYVTEKVLAAVYK", "CVLKIGEHTPSALAIMENANVLAR", "DGADFAKWR", "ENLKAAQEEYVK", "ENLKAAQEEYVKR", "GGVVGIKVDK", "GILAADESTGSIAKR", "IVAPGKGILAADESTGSIAK", "KDGADFAKWR", "KDGADFAK", "PYQYPALTPEQKK", "SKGGVVGIKVDK", "SKGGVVGIK", "VDKGVVPLAGTNGETTTQGLDGLSER", "YASICQQNGIVPIVEPEILPDGDHDLKR"}	{3.0163018123291003, 4.627430641861614, 2.7500217469916524, -1.8038470086779808, 7.338067797542616, 2.609210046967833, 1.2135954730992888, 3.5832561787707533, 2.2392170439778067, 2.410413036811618, 1.7512852654832727, 3.144623563079452, 4.690904762579156, 4.173646792160361, 3.66706358093605, 10.057991722759176, 2.131776010551122, 7.845490050944376, 2.886303535211736, 1.7068842549283454}	10.058	2.9513	{0.048337849, 0.084278702, "NA", 0.065922001, 0.050168389, 0.108832493, 6.315672899, 0.06574928, 0.073464042, 0.061066678, 3.361947839, 0.082574305, 3.949749804, "NA", 0.074129738, 0.108435414, "NA", 0.049128202, 0.090272201, 0.098532441}	0.0483378	0.0825743	{3.985028272, 3.755199588, 3.962251669, 4.277782922, 4.612767923, 4.033532117, 3.911703874, 4.130943962, 3.340726342, 5.488068444, 4.307110955, 3.999743639, 4.063176374, 4.080252637, 3.531541444, 4.057283189, 3.573374833, 5.389986472, 4.192833189, 4.08401701, 4.072302941, 4.008381706, 4.578056595, 4.001857953}	24	4.06023	-6.39226
P13639	TRUE	26	{"CELLYEGPPDDEAAMGIKSCDPK", "DLEEDHACIPIKK", "DSVVAGFQWATKEGALCEENMR", "EDLYLKPIQR", "ETVSEESNVLCLSKSPNK", "FAAKGEGQLGPAER", "IKPVLMMNKMDR", "IKPVLMMNK", "IMGPNYTPGKK", "KEDLYLKPIQR", "KEETAKLIEK", "KEDLYLKPIQR", "KSDPVVSYR", "KVEDMMK", "LDIKLDSEDKDK", "LIEKLDIK", "LVEGLKR", "QFAEMYVAKFAAK", "SATSPEGKK", "STAISLFYELSENDLNFIKQSK", "STLTDSLVCKAGIIASAR", "VAVEAKNPADLPK", "VFSGLVSTGLKVR", "VMKFSVSPVV…	{8.426264754702098, 9.066089190457772, 5.399171093819823, 5.510716753642694, 2.9080007880764547, 2.3270109951805886, 7.381975478557302, 7.619119511453218, 6.507794640198697, 7.714245517666122, 7.238404739325079, 8.539158811108033, 3.451359912311125, 2.584962500721156, 6.361066488794322, 6.501439145158873, 6.93781516880342, 5.968090752045257, 6.804776377955828, 5.465974464504069, 5.67158620715642,…	10.0471	6.43863	{0.155586864, 0.17260723, 0.160612902, 0.431638563, 0.123703756, 0.728400867, 0.169186432, 0.141060429, 0.229691187, 0.428987148, "NA", 0.428987148, 0.157069467, "NA", "NA", 0.263069198, "NA", 0.14058643, "NA", "NA", 0.182414945, 0.104700673, 0.170261413, 0.14499176, 0.665254158, 0.148582303}	0.104701	0.169724	{1.60771631, 1.86018532, 1.062829987, 2.003084855, 1.375313199, 1.684355186, 1.234177741, 1.211579363, 0.866881, 1.194869166, 1.461170831, 2.221442428, 1.755833847, 1.097133536, 1.860090434, 0.727001494, 0.532660077, 2.360775902, 1.481838138, 0.822372417, 4.862281231, 1.717734449, 2.197711057, 1.410716846, 2.101734767, 1.076382744, 1.31134014, 2.721393486, 1.033782982, 1.205963785, 3.740950538, 6…	33	1.46117	-3.80278
P02792	TRUE	3	{"ELAEEKR", "KLNQALLDLHALGSAR", "LLKMQNQR"}	{6.782916199944023, 8.321928094887362, 10.022367813028454}	10.0224	8.32193	{"NA", 0.060340829, 0.140313056}	0.0603408	0.100327	{3.502444573, 3.3874084, 3.648923651, 2.685468048, 5.064944434}	5	3.50244	-5.85908
Q8TDB6	TRUE	19	{"AGIQTEEHPNPGKR", "EKGGELTLLGTQDDISAAK", "EKGICVICMDTISNKK", "GGELTLLGTQDDISAAKQK", "GGGMSSLAGKK", "GQKTCILFESK", "GSVSSEASELDKKEK", "INSIEKR", "ISEAFVKIPVK", "LLETELLQEISEIEKR", "NTEPLKQECVSLADSKQANK", "NTEPLKQECVSLADSK", "QKISEAFVK", "QYVLKGGGMSSLAGK", "TAYLPDNKEGR", "TCILFESKDR", "VLGVSDVITWNDIHHKTSR", "VSEKGQK", "YICPDKINSIEK"}	{9.977279923499918, 7.246027980528105, 6.663913842115979, 8.357552004618084, 4.179923258205628, 6.9188632372745955, 6.409390936137703, 5.921245888585589, 6.722466024471091, 5., 6.786596361890807, 7.965784284662088, 7.044394119358453, 6.419538891513786, 4.443557539288894, 5.765534746362977, 9.426264754702098, 1.2757674623516757, 7.633721812641012}	9.97728	6.72247	{0.755449362, 0.612873202, "NA", 0.578685454, 0.250572893, 0.532643697, "NA", "NA", 1.191654144, "NA", "NA", 0.577239529, "NA", "NA", 0.622407504, 0.762636576, 0.730920011, "NA", 0.213195851}	0.213196	0.612873	{0.90935465, 0.856985076, 2.593680839, 0.850809699, 0.78533431}	5	0.856985	-2.00709
Q14204	TRUE	81	{"ADLAAVEAKVNR", "AINTAVKSGR", "AKEALELTDTGLLSGSEER", "ALKSVLVSAGNVK", "AMSRPILYSNWLSKDYIPVDQEELR", "DLPPVSGSIIWAKQIDR", "DQLGTAKNANEMFR", "DSAIQQQVANLQMKIVQEDR", "EFGPVVIDYGKVQSK", "EFTSKMDLEKPNYIVPDYMPVVYDK", "EGAQKEGLMLDSHEELYK", "EGEEVMFKTPVSITEHPK", "EHSNPNYDKTSAPITCELLNK", "EVWNTYELDLVNYQNKCR", "FKVQYPQSQACK", "FYFDPKQTDVLQQLSIQMANAK", "FYFVGDEDLLEIIGNSKNVAK", "GKEDEGEEAASPMLQIQR", "GTFDNAE…	{7.078951341394823, 3.918386234446348, 6.452858964713811, 8.303780748177104, 6.303780748177103, 2.7630846551300885, 6.746850183098051, 5.137503523749935, 6.495055528368019, 0., 6.4408003050349505, 7.169925001442313, 5.635063546625065, 5.129283016944966, 6.762880292917, 4.837943241891027, 5.20945336562895, 7.633721812641012, 7.207502459258789, 5.760220946466509, 4.906890595608519, 7.42290574261218…	9.85175	6.40259	{0.105749385, 0.059603293, 0.062487354, 0.072807973, "NA", 0.12039711, 0.103668812, "NA", 0.089349368, "NA", 0.0622714, 0.091038025, 0.051667742, 0.064724219, 0.116309427, 0.071240399, "NA", 0.05335825, 0.092832839, 0.162638408, 0.09329337, "NA", "NA", 0.180786759, "NA", 0.057231572, 0.063929948, 0.063929948, 0.071240437, 0.083393152, 0.054560424, 0.05582208, "NA", 0.146702576, 0.06671647, 0.0629…	0.0501384	0.0726367	{3.53983648, 3.553305499, 1.715391975, 3.449921255, 3.084477096, 3.532248417, 5.026525008, 3.579447938, 3.365255143, 3.49010546, 3.359221219, 3.40371229, 2.682428525, 3.813939567, 3.13906773, 3.236205535, 3.669750183, 3.00006872, 2.503402, 3.47000609, 3.800461657, 3.364953438, 3.857901414, 2.961105064, 3.496397307, 3.877870665, 3.923093483, 3.455046116, 3.557682996, 3.970709518, 3.265972791, 7.69…	141	3.52538	-6.13572
P63244	TRUE	10	{"DGQAMLWDLNEGKHLYTLDGGDIINALCFSPNR", "DKTIIMWK", "FSPNSSNPIIVSCGWDKLVK", "GTLKGHNGWVTQIATTPQFPDMILSASR", "IIVDELKQEVISTSSK", "LKTNHIGHTGYLNTVTVSPDGSLCASGGK", "TIKLWNTLGVCK", "TNHIGHTGYLNTVTVSPDGSLCASGGKDGQAMLWDLNEGK", "VWNLANCKLK", "YWLCAATGPSIKIWDLEGK"}	{5.177917792195843, 6.0179219079972635, 3.457583194244929, 5.257693193004491, 5.795692488024388, 9.832890014164743, 5.654961418307261, 8.417852514885897, 4.447458976971221, 6.741466986401148}	9.83289	5.72533	{0.260898712, 0.090688308, 0.137908388, 0.185560777, 0.177500498, 0.134965279, 0.253901822, 0.159143534, 0.139054558, 0.117784879}	0.0906883	0.149099	{2.524262093, 3.13826659, 2.897013504, 2.908639138, 3.089690658, 2.795286719, 3.15968073, 2.806617707, 3.008518158}	9	2.90864	-5.00328
Q9Y5X1	TRUE	17	{"ASSSSMKIPLNK", "CEAVGKFTK", "ELLTVGQEHWKR", "ESDKLVATSK", "FEEEFIKMR", "FGSAIPIPSLPDKQVTGR", "FTKAMDDGVK", "GFLGCFPDIIGTHKGAIEK", "ITLQDKQNMVK", "ITLQDKQNMVK", "LLVKFGSAIPIPSLPDK", "LVATSKITLQDK", "MYGLKSYIEYQLTPTNTNR", "PGTEQYLLAKQLAK", "SSSYFKDSESADAGGAQR", "VKESDKLVATSK", "VKESDKLVATSK"}	{7.08533966935737, 4.777309507442201, 7.215290305651234, 6.754887502163469, 7.509379148914689, 9.791162888555018, 8.894817763307945, 8.62935662007961, 8.965784284662087, 7.03121873061072, 7.061776197586691, 7.249824548616184, 6.593951283948411, 6.566815154010897, 1.8832593662274149, 4.549034446151899, 7.8826430493618425}	9.79116	7.08534	{"NA", 0.053042242, 0.112981096, 0.062470205, 0.067743868, 0.084380931, 0.051067406, 0.062359675, 0.04874397, 0.04874397, 0.053291542, 0.102094858, 0.065148558, 0.141066357, 0.117535326, "NA", "NA"}	0.048744	0.0638094	{2.907009974, 11.22485881, 2.930115718, 2.528032213, 7.143106044, 2.654062678, 2.734212292, 2.544218819, 2.372645557, 2.936786315, 2.288713956, 2.907533901}	12	2.82061	-5.85464
O00487	TRUE	6	{"AVAVVVDPIQSVKGK", "EMLELAKNYNK", "GKVVIDAFR", "NYNKAVEEEDKMTPEQLAIK", "QTTSNLGHLNKPSIQALIHGLNR", "SWMEGLTLQDYSEHCKHNESVVK"}	{9.7714894695006, 2.1518271442966044, 5.307428525192247, 8.475733430966399, 7.639521599510833, 6.514122260170708}	9.77149	7.07682	{0.042804886, 0.043817867, 0.086635481, "NA", 0.066074901, 0.072869958}	0.0428049	0.0660749	{4.460852432, 3.786996717, 4.155544299, 2.941998408, 3.90518796, 4.001628557, 4.007240931}	7	4.00163	-6.54667
Q96IJ6	TRUE	7	{"AVILIGGPQKGTR", "DGKLLPAITILGCR", "GNVYIHPTAKVAPSAVLGPNVSIGK", "MDSESLFKDGK", "MDSESLFKDGK", "MDSESLFKDGK", "VAPSAVLGPNVSIGKGVTVGEGVR"}	{8.569855608330949, 6.263034405833794, 9.751544059089097, 4.963474123974886, 7.189824558880018, 5.491853096329676, 6.569559645149575}	9.75154	6.56956	{0.183956175, 0.17583612, 0.150079506, 0.737379058, 0.737379058, 0.737379058, 0.161836678}	0.15008	0.183956	{4.368627661, 1.529182371, 0.741753632, 1.339273737, 1.541528913, 1.929291392, 1.743467135}	7	1.54153	-3.36056
Q14764	TRUE	24	{"AQQLAEVEVKK", "DLAVAGPEMQVKLLQSLGLK", "DTAKSLQPLAPR", "ELPPGVEELLNKGQDPLADR", "ELPPGVEELLNKGQDPLADRGEK", "FKQMTEAIGPSTIR", "GAVASVTFDDFHKNSAR", "GEKDTAKSLQPLAPR", "GEKDTAKSLQPLAPR", "GPLEYVPSAKVEVVEER", "GQDPLADRGEKDTAK", "IEGEGSVLQAKLK", "ILDQSEAEKAR", "KDPQETAK", "LAQDPFPLYPGEVLEKDITPLQVVLPNTALHLK", "LFSVPDFVGDACKAIASR", "LKAQALAIETEAELQR", "QAIPLDENEGIYVQDVKTGK", "QKILDQSEAEK", "RVVKGEK", "T…	{7.508246876385322, 5.626439136697316, 1.7575269166485223, 7.298291730620124, 6.904484097901423, -0.25951992165755705, 8.044394119358454, 2.109506406865786, 2.0782312026636984, 8.459431618637298, 3.775439741980842, 7.659941409178865, 7.521992956401672, 5.485426827170242, 6.940166750482818, 7.525129251203973, 7.906890595608519, 8.169925001442312, 8.774787059601174, 5., 5.649615459063409, 8.6438561…	9.64746	7.11923	{0.086972634, "NA", 0.130703195, 0.105980525, "NA", "NA", 0.109179224, 0.984246912, 0.984246912, 0.118204352, 0.163803861, 0.10070015, 0.097729313, "NA", 0.112463726, 0.109045129, 0.107327126, 0.096426676, 0.078717367, "NA", 0.086555928, 0.154559416, 0.154559416, 0.105065854}	0.0787174	0.109045	{3.633018716, 2.897485276, 4.163393556, 2.921475739, 3.090682309, 2.73457543, 3.178771168, 3.556995882, 3.229044889, 3.220017595, 3.119985087, 3.101191533, 3.232854531, 2.519647634, 3.117978948, 3.23721426, 3.202038305, 2.604107664, 2.871844026, 3.22235871, 3.208014088, 3.265705289, 4.016789756, 3.176500183}	24	3.1904	-5.34091
O43776	TRUE	8	{"EHDVKKEDGTFYEFGEDIPEAPER", "GENMSKILK", "IFDSEEILAGYKR", "ITIKNDPSLPEPK", "KEDGTFYEFGEDIPEAPER", "KITIKNDPSLPEPK", "KYGTCPHGGYGLGLER", "MNYSDAIVWLKEHDVK"}	{6.274261661257048, 6.274261661257048, 9.632995197142959, 7.8826430493618425, 7.129283016944966, 5.314696525656287, 8.348728154231077, 6.08746284125034}	9.633	6.70177	{0.074284634, 0.049666279, 0.069018841, 0.109160116, 0.040661911, "NA", 0.052466522, 0.058295408}	0.0406619	0.0582954	{2.764012051, 2.841671842, 2.671903738, 2.721824287, 3.241850278, 3.018613374, 4.200490783, 3.111456696, 3.171874712, 3.087527384}	10	3.05307	-6.23044
P31153	TRUE	14	{"AAVDYQKVVR", "AVVPAKYLDEDTIYHLQPSGR", "DLDLKKPIYQR", "DYTKVDR", "EAVKHIGYDDSSK", "ELLEIVKK", "GFDYKTCNVLVALEQQSPDIAQGVHLDR", "HIGYDDSSKGFDYK", "ICDQISDAVLDAHLQQDPDAKVACETVAK", "KNFDLRPGVIVR", "LNAKLAELR", "SLVKGGLCR", "VACETVAKTGMILLAGEITSR", "VIKAVVPAK"}	{4.541797539371477, 2.819427754358179, 9.628144062334053, 6.292781749227847, 7.584962500721156, 3.8033180381743494, 5.638073837180719, 8.08746284125034, 6.9565213633331195, 3.688250152154705, 7.622051819456376, 4.459431618637297, 5.026800059343715, 2.351674416372789}	9.62814	5.33244	{0.098937648, 0.117568711, 0.067204419, "NA", "NA", 0.096729429, "NA", 0.18783795, 0.103244053, "NA", 0.093467525, 0.134765223, 0.09093783, "NA"}	0.0672044	0.0989376	{0.897347751, 0.688644315, 0.579133957, 1.162516928, 0.654587453, 0.550718451, 0.755317383, 0.715731699}	8	0.702188	-3.38523
P38606	TRUE	12	{"AKEILQEEEDLAEIVQLVGK", "ALDEYYDKHFTEFVPLR", "IKSDYAQLLEDMQNAFR", "LIKDDFLQQNGYTPYDR", "QVRPVTEKLPANHPLLTGQR", "TVISQSLSKYSNSDVIIYVGCGER", "VESIMKR", "VGSHITGGDIYGIVSENSLIKHK", "VKCLGNPER", "VLDALFPCVQGGTTAIPGAFGCGKTVISQSLSK", "WDFTPCKNLR", "MDFSKLPK"}	{5.181922344151006, 4.778282172835683, 5.08746284125034, 4.656626999949894, 9.60733031374961, 5.232660756790275, 4.584962500721157, 6.053111336459563, 7.666598378368255, 5.738767836800192, 6.542258049766919, 4.013360390676913}	9.60733	5.20729	{"NA", 0.13042121, 0.16865214, 0.160573423, 0.152174182, 0.217707125, "NA", 0.148847804, 0.137547354, "NA", 0.152095305, 0.103620995}	0.103621	0.152095	{3.538015177, 2.854680251, 3.492420281, 2.964931084, 2.951263341, 2.89865465, 3.293959715, 5.024015287, 2.599803243, 2.668531471, 2.961537451, 2.901883378, 2.782077631, 3.245219008, 2.977375947, 2.409833328, 3.020547314}	17	2.96154	-4.83696
Q9NXR7	TRUE	3	{"ITDLKSGCTSLTPGPNCDR", "NGKVGLDATNCLR", "TFVPQFQEAAFANGKL"}	{9.546894459887637, 7.636624620543649, 0.7411717051364173}	9.54689	7.63662	{0.126992153, 0.266851816, "NA"}	0.126992	0.196922	{0.164514373, 3.495094656, 4.164555073}	3	3.49509	-4.78252
P15559	TRUE	10	{"DITGKLKDPANFQYPAESVLAYK", "EAAAAALKK", "EGHLSPDIVAEQKK", "EVQDEEKNKK", "IQILEGWKK", "KEVQDEEK", "LKDPANFQYPAESVLAYKEGHLSPDIVAEQK", "LKDPANFQYPAESVLAYK", "SIPTDNQIKAR", "TSFNYAMKEAAAAALK"}	{8.219168520462162, 6.16591193893569, 9.383704292474052, 5.397404348228019, 7.261154672615571, 7.2964574073712445, 8.75488750216347, 9.535275376620804, 8.044394119358454, 6.266786540694902}	9.53528	7.67043	{"NA", 0.087529619, 0.07486327, "NA", 0.089876978, 0.078145693, "NA", 0.082827623, 0.086948219, 0.074912769}	0.0748633	0.0828276	{5.433778074, 4.795733038, 6.039660594, 4.282191678, 3.967472927}	5	4.79573	-6.00135
P09601	TRUE	9	{"ALDLPSSGEGLAFFTFPNIASATKFK", "ASNKVQDSAPVETPR", "EATKEVHTQAENAEFMR", "IAQKALDLPSSGEGLAFFTFPNIASATK", "KAALEQDLAFWYGPR", "NFQKGQVTR", "NKESPVFAPVYFPEELHR", "YLGDLSGGQVLKK", "MERPQPDSMPQDLSEALKEATK"}	{6.7251958172266635, 5.639728304152048, 6.0916998341368105, 7.781359713524661, 5.754887502163469, 9.479780264029099, 8.409390936137703, 9.066089190457772, 5.733354340613827}	9.47978	6.7252	{0.055017436, 0.077963103, 0.052494099, 0.051148088, "NA", 0.080913947, 0.073394852, 0.075105926, 0.072405741}	0.0511481	0.0729003	{0.349082265, 0.172699868, 0.367314432}	3	0.349082	-2.77081
P17655	TRUE	10	{"ELGPYSSKTR", "GHAYSVTGAEEVESNGSLQKLIR", "GSLLGCSIDITSAADSEAITFQKLVK", "IIQKALQK", "KALEEAGFK", "LEEEDEDEEDGESGCTFLVGLIQKHR", "LTKMDGNWR", "QDIKSDGFSIETCK", "RQDIKSDGFSIETCK", "AGIAAKLAK"}	{9.447083226209653, 8.930737337562887, 7.373300196608389, 4.812235630646056, 5.0959244199985365, 5.584962500721157, 6.997744026059633, 6.357552004618085, 6.9954845188775066, 4.554273269092358}	9.44708	6.67652	{0.074475787, 0.091535743, 0.083349552, 0.046084601, 1.92996939, "NA", 0.106264049, 0.084202776, 0.132006103, 0.065263075}	0.0460846	0.0842028	{4.161777054, 4.615875956, 4.513433787, 4.198788748, 4.802306999, 4.278162785, 4.617484626, 5.021645899, 4.587220141, 4.454291431, 4.220532227}	11	4.51343	-6.6138
P25787	TRUE	10	{"AANGVVLATEKK", "ATAMGKNYVNGK", "ATAMGKNYVNGK", "KLAQQYYLVYQEPIPTAQLVQR", "KQKSILYDER", "NYVNGKTFLEK", "QKSILYDER", "SVHKVEPITK", "VEPITKHIGLVYSGMGPDYR", "VEPITKHIGLVYSGMGPDYR"}	{6.629059664655799, 5.276583131830619, 5.913853474019808, 4.573365678577735, 6.375039431346925, 7.811024179676933, 6.6277362540268605, 9.417852514885897, 0.9685979008608662, 0.9402937538757323}	9.41785	6.14445	{0.0436462, 0.077263447, 0.077263447, 0.068470575, "NA", 0.063134324, 0.069118015, 0.049114077, 6.701882186, 6.701882186}	0.0436462	0.069118	{4.406506863, 4.56456522, 4.517472184, 4.914573273, 4.829834657, 3.983245458, 4.51375412}	7	4.51747	-6.69352
O43175	TRUE	12	{"ALVDHENVISCPHLGASTKEAQSR", "AWAGSPKGTIQVITQGTSLK", "CGEEIAVQFVDMVKGK", "EASKQADVNLVNAK", "FMGTELNGKTLGILGLGR", "FMGTELNGKTLGILGLGR", "GTIQVITQGTSLKNAGNCLSPAVIVGLLK", "KILQDGGLQVVEK", "QADVNLVNAKLLVK", "QIPQATASMKDGK", "QIPQATASMKDGKWER", "SATKVTADVINAAEK"}	{9.396604781181859, 1.5334322000810743, 4.548436624696042, 3.040157126471983, 5.705977901682522, 5.405992359675837, 5.77082904603249, 2.0042620268541596, 3.7645374231516993, 6.722466024471091, 1.546747288414222, 2.5145731728297585}	9.3966	4.15649	{0.100124995, 0.097895465, 0.07159872, 0.091530699, 0.063568904, 0.063568904, 0.087008563, 0.097330548, 0.079405945, 0.056950216, 0.073937969, 0.085262334}	0.0569502	0.0823341	{3.973885995, 3.774937761, 3.77384441, 3.646382145, 3.596316536, 3.685961104, 4.564841028, 4.102775798, 3.235935011, 3.977231553, 3.573088566, 3.615400507, 3.57345414, 3.869355927}	14	3.7299	-6.03329
P49815	TRUE	20	{"AQSIHPAKDGWIQNLQALMER", "DFVPFITKGLR", "DMEGLVDTSVAKIVSDR", "DSGLKEKFK", "DSGLKEK", "EAPAKLESQAGQQVSR", "KTSGPLSPPTGPPGPAPAGPAVR", "LEVFKALTDNGR", "LGLPNKDGVVR", "LIELKDCQPDK", "MIGQICEVAKTK", "QTKEAPAKLESQAGQQVSR", "SAEGKQTEFIITAEILR", "SNVLLSFDDTPEKDSFR", "TAPAAKPEKASAGTR", "TINVKELCEPCWK", "TKTWLVGNK", "VIKDYPSNEDLHER", "YVFSNFTAVPKR", "AKPTSKDSGLK"}	{6.632268215499513, 7.444600813711502, 5.786596361890807, 6.79960542245267, 7.375039431346925, 7.613236954716332, 9.179909090014934, 9.037497220644015, 9.39231742277876, 8.179909090014934, 8.08746284125034, 6.599912842187128, 5.412781525338477, 7.9188632372745955, 6.125155131322291, 6.201633861169651, 5.452858964713811, 8.022367813028454, 6.736063627871815, 6.513131144827514}	9.39232	7.08732	{0.475740662, 0.45677275, 0.4829875, "NA", "NA", 0.205659861, 0.42498009, 0.457732229, 0.439539597, 0.407027963, 0.458604052, 0.349251629, 0.487836033, 0.478219095, 0.394196046, 0.439188326, 0.405882965, 0.632337427, 0.51597125, "NA"}	0.20566	0.456773	{1.300516195, 2.301662835}	2	1.80109	-3.13054
P08243	TRUE	16	{"APSPEKAEEESER", "EAFSDGITSVKNSWFK", "EILWRPKEAFSDGITSVK", "GLVTLKHSATPFLK", "HSATPFLKVEPFLPGHYEVLDLKPNGK", "IGCLLSGGLDSSLVAATLLKQLK", "ILFNNAVKK", "ILQEYVEHQVDDAMMANAAQKFPFNTPK", "ILQEYVEHQVDDAMMANAAQKFPFNTPK", "LFPGFEIETVKNNLR", "NGIEKHLLR", "PKEAFSDGITSVK", "QLKEAQVQYPLQTFAIGMEDSPDLLAAR", "TKEGYYYR", "TLTHYKSAVK", "VEPFLPGHYEVLDLKPNGK"}	{7.116863757690899, 4.9818526532897405, 5.643856189774725, 7.559185865787734, 7.04657836662033, 5.902073579310743, 8.57742882803575, 6.692092375427572, 6.303780748177103, 8.257387842692651, 9.375039431346925, 6.7251958172266635, 0.5348514808805066, 7.643856189774726, 8., 7.988684686772166}	9.37504	7.08172	{0.064372972, "NA", 0.066713304, 0.086864197, "NA", 0.068400879, 0.072768698, 0.063930473, 0.063930473, 0.111873654, 0.088882905, 0.087472722, "NA", 0.075230051, 0.064641281, 0.126782217}	0.0639305	0.0727687	{0.781450919, 0.51817009, 0.612470862, 0.787166514, 0.547173989, 0.93118743, 0.860414304, 0.690428756, 0.743525445, 0.507275458, 1.000570194, 0.747287668, 0.78576408, 0.785912367, 0.661882451, 0.844222733}	16	0.764369	-3.57969
Q8WWN8	TRUE	22	{"ALGSGISKVQSLK", "DMWCSTLQSCLKEQR", "DMWCSTLQSCLKEQR", "DNKFQVITGQR", "EAAELPQKNQR", "EKVLEQALQWCQLPEPCSASLLLK", "EWTVKPENPLTSQKSLDQPFLSK", "KVPLAQAGCLFTGIR", "LEKYKDVIGCLPR", "LQEISVVSAADTPDKK", "LQEISVVSAADTPDKKEHLVLVETGR", "LRPGEHFVEDVTDTLKR", "LTPLLSGWLDKLSPQGNYVFQR", "QKFGTMPLLPIR", "QKFGTMPLLPIRGDDSGATLLSANQTLR", "SLDQPFLSKSSTLGQEERPPEPPPGPPSK", "SLMYFGSDKDPFPK", "SSKDNKFQVITGQR", "VLEQALQ…	{9.375039431346925, 3.6176641888335945, 6.514122260170708, 7.532940288372874, 8.813781191217037, 5.877744249949002, 5.247927513443585, 5.911691581872341, 5.044394119358453, 8.238404739325079, 7.153805336079036, 0., 6.399171093819823, 7.387155717662981, 7.205548911173033, 6.28909670241999, 5.655351828612554, 6.395748328179034, 6.523561956057013, 8.727920454563199, 6.94485844580754, 8.2191685204621…	9.37504	6.51884	{0.920580763, 0.96278903, 0.96278903, 1.565495253, 0.991587615, "NA", "NA", 1.183119116, "NA", 1.01853018, 1.466803976, 0.950053902, 1.039125914, 1.293327313, "NA", "NA", "NA", "NA", 1.221071377, 1.090148083, 1.090148083, 1.260522337}	0.920581	1.09015	{7.757577382, 1.495713402}	2	4.62665	-2.32935
P17844	TRUE	17	{"DWVLNEFKHGK", "EANQAINPKLLQLVEDR", "ENKTIVFVETK", "GLDVEDVKFVINYDYPNSSEDYIHR", "GYSSLLKR", "HGKAPILIATDVASR", "KIVDQIRPDR", "LIDFLECGKTNLR", "LIDFLECGKTNLRR", "LKSTCIYGGAPK", "LMEEIMSEKENK", "LMEEIMSEKENK", "SKEITVR", "STCIYGGAPKGPQIR", "STKTGTAYTFFTPNNIK", "TIVFVETKR", "WNLDELPKFEK"}	{5.300123724569015, 8.347779184357977, 6.6865005271832185, 5.343407822297814, 4.8875252707415875, 9.139551352398794, 9.294620748891628, 7.23074100262691, 4.37851162325373, 5.220009135176291, 6.743629429511326, 4.8875252707415875, 8.149747119504683, 4.5911147277027515, 4.968869353341619, 5.394262357894082, 3.8778135369041564}	9.29462	5.34341	{0.09138499, 0.060720885, 0.041409855, 0.067488971, "NA", 0.065384071, 0.119834149, 0.065472016, "NA", 0.062107422, 0.097318567, 0.097318567, 0.046654959, 0.071965594, 0.081243915, 0.097335848, "NA"}	0.0414099	0.0697273	{0.413180652, 0.255047858, 0.310740892, 0.288602271, 0.316076212, 0.223614316, 0.400878701, 5.526741519, 0.367046746, 0.368165105}	10	0.341561	-3.0441
Q08AF3	TRUE	25	{"AEIENKGYNYER", "AKFITQTAR", "ASEVEKYKDR", "ASIDGCIKK", "AVCALLNSGGGIIKAEIENK", "DIAVLFTKASEVEK", "EKIDLTSLR", "EKQNEIILR", "ELFSQHKGLR", "ELFVHGLPGSGKTILALR", "IDVDTNFPECVVDAGKVTLGTQQR", "KLVSFSK", "KNICQPVTR", "LREKQNEIILR", "LVNKGGYTGR", "NSECLKEQQK", "NSECLKEQQKR", "NVFHCEPANILYICENQPLKK", "QYELLSKNLR", "SHLDKMQK", "SKPVCIHKNSECLK", "TEDGDWYGKAK", "TSTDVMDSQEALAFLKCR", "TSTDVMDSQEALAFLKCR", …	{1.8884693987878307, 5.569569465010272, 2.134623277290027, 6.083213368248982, 7.276124405274238, 6.112700132749363, 6.329180794678416, 7.56071495447448, 9.257387842692651, 5.7279204545632, 3.7049317665264936, 6.224966365000275, 3.3140386473584074, 6.3540289380543875, 4.304587806769962, 3.7232906572691298, 1.598259323334614, 7.21723071622067, 6.5453506448223, 1.243042930646328, 9.271463027904375, …	9.27146	6.1127	{0.182436526, 0.241523142, 0.236555697, 0.772763638, 0.235358148, 0.414505868, 0.308961018, 0.287222852, 0.148804388, 0.196343031, 0.23023426, "NA", 0.200514144, "NA", 0.216645763, 0.170842236, 0.133600738, 0.225112157, 0.286769688, 0.624903904, "NA", 0.17761081, 0.185100479, 0.185100479, "NA"}	0.133601	0.225112	{0.998581413, 3.115966301, 0.723802045, 0.878682522, 0.989764552, 0.928997041, 1.151753218, 0.927191254, 0.95696331, 1.036469022, 0.882296844, 0.850500832}	12	0.94298	-2.8193
P43353	TRUE	6	{"EKPLALYAFSNSSQVVKR", "FLQENKQLLHDALAQDLHK", "HLTPVTLELGGKNPCYVDDNCDPQTVANR", "IINQKQFQR", "VGKIVMTAAAK", "VPKNLATQLDSAFIR"}	{6.083213368248982, 5.649615459063409, 9.238404739325079, 4.199722162514191, 6.523561956057013, 5.185866545311335}	9.2384	5.86641	{0.078078667, 0.108508438, 0.093823528, 0.090385051, 0.088397537, "NA"}	0.0780787	0.0903851	{1.23919604}	1	1.2392	-3.98833
Q7KZF4	TRUE	11	{"AAATQPDAKDTPDEPWAFPAR", "AKQFLPFLQR", "ARVEKVESPAK", "DYVAPTANLDQKDK", "EADGSETPEPFAAEAKFFTESR", "LSECEEQAKAAK", "NLPGLVQEGEPFSEEATLFTKELVLQR", "QFQKVITEYLNAQESAK", "SSYYKSLLSAEEAAK", "VADISGDTQKAK", "VITEYLNAQESAKSAR"}	{7.517275693209583, 3.2752576745231656, 6.149747119504682, 4.3647745157061815, 3.0805081742331835, 3.6897083775967596, 4.255683135675996, 5.715926738598504, 2.0822382609068355, 7.441284271927038, 9.233619676759702}	9.23362	4.36477	{0.18671391, 0.141136202, "NA", 0.541257661, "NA", 0.178079102, "NA", "NA", 0.83739487, 0.23029764, 0.208050572}	0.141136	0.208051	{2.878029269, 3.347395793, 3.029454021, 2.863221503, 3.550393925, 8.699426108, 3.307338425, 3.659227571, 3.157912295, 4.048971364, 3.404001577, 3.471231387, 2.66897469, 5.567571744, 0.828703514, 5.471569376, 2.63937984, 3.404825968, 2.896642327, 3.007855616, 3.617063769, 2.855986044, 2.975692707, 2.883742585, 3.352899837}	25	3.30734	-4.55051
Q13347	TRUE	13	{"DMTMFVTASKDNTAK", "DMTMFVTASKDNTAK", "DNTAKLFDSTTLEHQK", "GHFGPINSVAFHPDGKSYSSGGEDGYVR", "IGKFEAR", "IPCNDSKITSAVWGPLGECIIAGHESGELNQYSAK", "LFDSTTLEHQKTFR", "LWDCETGKQLALLK", "MKPILLQGHER", "MKPILLQGHER", "QLALLKTNSAVR", "SGEVLVNVKEHSR", "SITQIKYNR"}	{7.312882955284356, 5.405992359675837, 8.339850002884624, 7.630813152299126, 1.509462541762273, 4.121979694377215, 9.199672344836365, 2.6278641570068233, 3.234941904294282, 5.807354922057605, 4.453170990621296, 8.276124405274238, 8.366322214245816}	9.19967	5.80735	{0.237996223, 0.237996223, 0.156754501, 0.237019219, "NA", "NA", 0.178339697, 0.181526698, 0.139833644, 0.139833644, 0.199854057, 0.142976892, 0.178464147}	0.139834	0.178464	{1.468564, 0.982727673, 1.105753009, 1.023076521, 0.995685932, 1.041348554, 1.090048078, 1.058339752, 1.127998226, 0.952669007, 1.165599187}	11	1.05834	-2.92002
P43490	TRUE	14	{"DVYKEHFQDDVFNEKGWNYILEK", "DVYKEHFQDDVFNEK", "EHFQDDVFNEKGWNYILEK", "GTDTVAGLALIKK", "GWNYILEKYDGHLPIEIK", "IQEAKDVYK", "KFPVTENSKGYK", "TENSKLR", "VIQGDGVDINTLQEIVEGMKQK", "VLEILGKK", "VTKSYSFDEIR", "VTKSYSFDEIRK", "YDGHLPIEIKAVPEGFVIPR", "YLLETSGNLDGLEYKLHDFGYR"}	{6.381975478557301, 6.95884267524324, 4.350497247084133, 3.847712659673745, 6.28909670241999, 8.189824558880018, 9.189824558880018, 1.676298857849891, 7.04001567884788, 5.837943241891026, 4.963474123974886, 5.603737493351887, 8.954196310386877, 6.947198584262056}	9.18982	6.33554	{"NA", 0.051584978, 0.059341853, 0.050931134, 0.065590521, 0.07324059, "NA", "NA", 0.091474338, 0.037514765, "NA", 0.044387739, 0.073316614, 0.060939182}	0.0375148	0.0601405	{1.288638126, 3.323866592, 0.693422875, 0.709036918, 2.488570462, 0.715562191, 0.719022389, 0.703285011, 2.270037612, 2.275198774, 3.407804678, 0.648199555, 0.916480992, 1.70793378, 1.801339841, 0.697638741, 2.131618302, 0.726500506}	18	1.10256	-4.87725
Q04446	TRUE	14	{"FKIVLDSDAAEYGGHQR", "GIQLHKMIR", "HEGNKIIAFER", "IYESHVGISSHEGKVASYK", "KGNNESYHYAR", "LLEIDPYLKPYAVDFQR", "NIGENEGGIDKFSR", "QNKSVLVPHGSK", "SVLVPHGSKLK", "VGTALPGKFK", "VVITSKSGEILYR", "YKFLNNFDR", "YKQFSQILK", "YLEKCIAYAESHDQALVGDK"}	{7.700439718141093, 8.787902559391432, 8.321928094887362, 9.17492568250068, 4.478047296804644, 5.2259208337583045, 4.78135971352466, 6.111193812366602, 5.790671654038161, 6.109429147511195, 3.1147347083758117, 6.007972591462071, 6.294769760312874, 3.531784568603406}	9.17493	6.0587	{0.126991833, 0.134958216, 0.144528679, 0.110877469, 0.106904474, 0.106514419, 0.111579376, 0.093162053, 0.091886423, 0.102740521, 0.130723395, 0.109255373, 0.102215574, 0.130436352}	0.0918864	0.110066	{3.600502982, 4.819776764, 4.356166754, 4.365378809, 3.747300228, 4.304708025, 4.652935776, 4.067383499, 4.554210432, 3.876091208, 0.131841826, 4.520601236, 3.944644809, 5.122559062, 4.521695473, 4.324651517, 4.166556577}	17	4.32465	-5.55659
P00966	TRUE	9	{"EGAKYVSHGATGK", "GVPVKVTNVK", "HCIAKSQER", "KGVPVKVTNVK", "KQVEIAQR", "KVFIEDVSR", "NDLMEYAKQHGIPIPVTPK", "NQAPPGLYTKTQDPAK", "YVSHGATGKGNDQVR"}	{6.862947248020922, 6.694880192799192, 2.8750065345887323, 3.916219496959441, 0.10336383776783459, 6.044394119358453, 6.149747119504682, 9.159871336778389, 2.4214637684382767}	9.15987	6.04439	{"NA", 0.150058845, 0.067806441, "NA", 0.08043991, 0.135640495, 0.095949211, 0.105984627, 0.070400263}	0.0678064	0.0959492	{4.728908385, 4.595684902, 5.131499193, 5.120562333, 5.115157335, 4.996447113, 5.187102987, 6.266550766, 5.848529471, 4.509056338, 5.26449534, 5.232249651}	12	5.12603	-6.24028
Q9UKK3	TRUE	12	{"AALKNGETAEQLQK", "ALNENLQDTVEKICIK", "DFHPSDHTELEEYRPEFSNFSKVEDYQLPDAK", "GLLLPKVVEDR", "ILSQCGAGVFEYFNAKSK", "ISLNDVSKAEGILLLVK", "KLQTDIKENGGK", "KADLCQLIR", "KQIEDQMTR", "LIPHKGTMPK", "LQTDIKENGGK", "TTGTMIHKLAAR"}	{6.770829046032491, 7.571373435973201, 0.8098490395307298, 5.590961241342599, 6.56071495447448, 4.620586410451877, 6.475733430966398, 5.232660756790275, 6.666756591884804, 6.104336659814736, 9.159871336778389, 7.022367813028454}	9.15987	6.51822	{0.167200832, 0.817334082, "NA", 0.356095441, 0.593268509, "NA", "NA", 0.231560951, "NA", "NA", 1.288636874, 0.584873371}	0.167201	0.584873	{2.253591844, 2.165360861, 1.508266678, 1.599581728, 0.153070931, 0.450401626, 2.06340997, 1.086145081, 1.647950576, 2.537902291, 2.302697958, 1.688979125, 1.628129075, 2.243867919, 37.59953153, 2.297401325, 2.343444942, 1.865031582, 1.262133292, 2.723720425, 2.006001593, 0.100369089, 3.511912754, 6.126156178, 2.451027545, 1.635023473, 1.859097195, 1.391096813, 2.416236679, 1.505121373, 1.6383739…	31	1.86503	-3.47955
Q9Y5S2	TRUE	11	{"FEDKLPEDMAR", "FQFPSHVTDVSEEAKDLIQR", "GCQLMATATLKR", "GIGTAYKGHVK", "KFNEIVAPGSVQCLAVLR", "KLQESTQTVQSLHGSSR", "KVHQIELAPR", "LEQEKLELSR", "LGQNGIEDFKK", "SIMQSNTLTKDEDVQR", "VTASLLGAPSKTSSLLILTENENEK"}	{5.0179219079972635, 8.294620748891626, 0.8744691179161412, 6.332707933640606, 6.37851162325373, 6.412781525338477, 6.705977901682523, 4.666756591884804, 9.144658242831882, 5.197528550248712, 6.361066488794322}	9.14466	6.36107	{"NA", 0.103818685, 0.157563453, "NA", 0.081231662, 0.120352053, 0.107619872, 74.96203342, 0.086997967, 0.10715325, 0.071116469}	0.0711165	0.107153	{42.73785663, 3.274478798, 7.015435606, 2.536219134, 3.010759922, 0.270955367, 1.987062358, 2.5044337, 2.690550552, 3.053209953, 1.180291456, 2.227156931, 0.383768142, 2.322983224, 2.856660168, 3.249232595, 2.82196726, 2.6545804, 2.603804422, 3.355450994, 3.091340435, 2.472832034, 2.641029139, 3.93054277, 4.002724977, 3.267932287, 1.601082065}	27	2.69055	-5.24157
P08473	TRUE	5	{"AIAQLNSKYGK", "GKSESQMDITDINTPKPK", "GKSESQMDITDINTPKPK", "SSDCIKSAAR", "TEDIVAVQKAK"}	{4.2304816961913385, -0.4183126313117047, -1.4431029268581756, 5.030272435972182, 9.139551352398794}	9.13955	4.23048	{0.377647166, "NA", "NA", 0.314489866, 0.301290841}	0.301291	0.31449	{4.777984827, 2.850987294, 3.321702581, 3.367476811, 3.436696913, 1.451737899, 3.476823138, 3.093876802, 3.214707742, 3.337624298, 4.198593542, 1.747675357, 3.360427963, 4.281058301, 3.1211073, 3.318843907, 3.715346447, 3.552959579}	18	3.34903	-3.47451
O95298	TRUE	2	{"LHPEDFPEEDKK", "TYGEIFEKFHPIR"}	{9.118941072723507, 8.569855608330949}	9.11894	8.8444	{0.081915041, 0.0557517}	0.0557517	0.0688334	{4.202964081}	1	4.20296	-6.23625
P26639	TRUE	14	{"AEHDSILAEKAEK", "AEKDSKPIK", "EWEKFQEEAK", "FQEEAKNR", "IDIQIKDAIGR", "IHKNSSTYWEGK", "ILNEKVNTPTTTVYR", "LEMYNILKAEHDSILAEK", "NKEGSGDGGR", "NSSTYWEGKADMETLQR", "QLENSLNEFGEKWELNSGDGAFYGPK", "SKQAEEEF", "TRDNKVHGER", "MFEEKASSPSGK"}	{8.707359132080883, 6.08746284125034, 4.472487771462744, 5.582504004915313, 6.991752543975237, 6.835418840475481, 9.082149041353873, 5.689299160535892, 4.678071905112638, 7.557655154725421, 6.3540289380543875, 8.426264754702098, 5.270528942380718, 4.498250867527826}	9.08215	6.22075	{2.164433876, "NA", 0.002521613, 0.125631824, 0.121963327, 3.081016645, 0.120431398, 0.152664546, "NA", 0.152317813, 0.127321204, 0.093456235, "NA", "NA"}	0.00252161	0.126477	{1.965887337, 1.156606957, 2.563554762, 1.87669587, 2.086972454, 3.065945674, 1.92765368, 1.544951296, 2.522678631, 2.34948255, 1.733606941, 0.805224403, 2.132837323, 1.805504415, 2.422031521, 3.066750602, 2.654080238, 2.233920404, 2.512027501}	19	2.13284	-9.72421
P47756	TRUE	8	{"DKVVGKDYLLCDYNR", "GCWDSIHVVEVQEKSSGR", "LVEDMENKIR", "SPWSNKYDPPLEDGAMPSAR", "STLNEIYFGKTK", "SVQTFADKSK", "TKDIVNGLR", "VVGKDYLLCDYNR"}	{6.631674385305273, 1.4230268399313655, 9.076815597050832, 7.015693807105146, 0.7745574823036021, 1.6190022568119167, 6.137503523749936, 6.730639955916791}	9.07682	6.38459	{0.149672332, 0.113238077, 0.133156116, 0.094433355, 0.111283887, 0.081919846, 0.083594589, 0.104106188}	0.0819198	0.107695	{3.770672037, 3.441159168, 3.790229464, 2.381394968, 3.428551837, 3.641860685, 3.69422205, 3.960237399, 3.604030817, 3.326864648, 3.820862757, 3.513007154, 2.851716113}	13	3.60403	-5.45925
P48643	TRUE	13	{"DKMLVIEQCK", "DVDFELIKVEGK", "EKFEEMIQQIK", "GGNKMIIEEAKR", "GTNDMKQQHVIETLIGK", "HKLDVTSVEDYK", "KQQISLATQMVR", "LDVTSVEDYKALQK", "LGFAGLVQEISFGTTKDK", "MLVIEQCKNSR", "QVKEMNPALGIDCLHK", "QVKEMNPALGIDCLHK", "TTLGSKVVNSCHR"}	{6.121015400961366, 5.733354340613827, 4.37851162325373, 5.74416109557041, 5.572889668420582, 2.301967353156475, 6.947198584262056, 6.221103725367876, 4.286720973759723, 6.149747119504682, 6.9259994185562235, 6.040015678847879, 9.049848549450562}	9.04985	6.04002	{2.109294026, 0.091944114, 0.076436972, "NA", 0.099687299, 0.146496817, 0.078536167, 0.063208743, 0.077239674, 0.218708115, 0.10000211, 0.10000211, 0.097449008}	0.0632087	0.0985682	{3.627940197, 1.148845993, 3.606426733, 3.28476387, 3.816300779, 3.37335875, 2.864806818, 2.767737757, 3.249835719, 2.707258755, 3.714341681, 4.210890293, 3.609112181, 3.437235226, 3.047692521, 2.613452914, 3.325306916, 3.50068567, 2.313706417, 6.820443522}	20	3.34933	-5.72761
Q12882	TRUE	23	{"AAKEGGANGVTATNTVSGLMGLK", "AVPEEMELAKEEK", "AVPEEMELAKEEKCEFLPFLSPR", "CADAPCQKSCPTNLDIK", "CLKCADAPCQK", "DFLPLVAKGSK", "DLGVKIICGK", "EQNVAFSPLKR", "IAELMDKK", "IICGKSLSVNEMTLSTLK", "KLPSFGPYLEQR", "KSEDSGADALELNLSCPHGMGER", "LENNFDDIKHTTLGER", "LKEQNVAFSPLKR", "LKEQNVAFSPLK", "NCFIPKRPIPTIK", "NDWTELAKK", "QAVQIPFFAKLTPNVTDIVSIAR", "SFITSIANKNYYGAAK", "SLSVNEMTLSTLKEK", "TFSLDKDIVTNVSPR", "V…	{6.9188632372745955, 6.239384330334987, 5.314696525656287, 7.870364719583405, 7.452858964713812, 7.209453365628949, 4.392317422778761, 4.837943241891027, 4.972692654004264, 6.456149034647996, 6.5637682784520335, 5.620586410451877, 7.093813673402728, 9.027905996569885, 5.491853096329676, 0.6495027529158668, 5.121015400961366, 5.596935142387233, 7.590961241342599, 6.84799690655495, 6.49185309632967…	9.02791	6.23938	{0.133084424, 0.143478837, "NA", 0.091803597, 0.091476553, 0.116208889, 0.128809864, "NA", 0.083832213, 0.121523145, "NA", "NA", 0.053088687, 0.139838275, 0.192675613, "NA", 0.103581544, 0.091681434, 0.105133266, 0.079526116, 0.119093491, "NA", 0.129209043}	0.0530887	0.116209	{3.713240692, 2.894362711, 2.389441454, 3.486881254, 2.935316351, 3.413919865, 3.117497364, 2.840355931, 3.113219317, 3.015472369, 3.167646999, 2.2577454, 3.138911398, 2.941035389, 2.65487354, 3.041481954, 0.491004087, 2.820122456, 3.688702704, 3.317032334, 2.713361826, 3.094182442, 3.060419689, 2.145799517, 2.960340848, 2.839404104, 3.467344851}	27	3.01547	-5.82784
Q92616	TRUE	50	{"AFSLKTSTSAVR", "ALLDNTKDKNTVVR", "ALQAAIQQLAEAQPEATAKNLLHSLQSSGIGSK", "AYSDQAIVNLLKMR", "DLAPYLPSVTPGLKASLLDPVPEVR", "DLILPTIQKSLLR", "EAADDCAKAVMSNLSAHGVK", "EEAAKALGLVIR", "EEFAIMQTPAGELYDKSIIQSAQQDSIK", "EEFAIMQTPAGELYDKSIIQSAQQDSIKK", "EEVQLTSKQK", "EGVLTGSPEQKEEAAK", "EGVLTGSPEQKEEAAKALGLVIR", "EILSELGKCVAGK", "FAGKVTTASVK", "GEHVPGFCLPKK", "GIKEEVQLTSKQK", "GIKEEVQLTSK", "GLAGHLKSNSPR", "…	{5.626439136697316, 7.930737337562887, 5.812498225333565, 5.185866545311335, 7.37851162325373, 6.385431037193521, 7.4110872267986005, 5., 5.990954860396993, 7.25171909260596, 6.040015678847879, 9.027905996569885, 5.419538891513785, 5.602884408718419, 6.92362461136832, 6.395748328179034, 5.877744249949002, 6.314696525656286, 8.62935662007961, 4.797012977836145, 7.015693807105146, 6.46597446450407,…	9.02791	6.4757	{"NA", "NA", "NA", 1.17012532, 0.852430937, 1.231235678, 1.519838089, "NA", "NA", "NA", "NA", 0.818072824, "NA", "NA", "NA", "NA", "NA", "NA", 3.68357862, "NA", "NA", 1.022996372, 1.084955433, 0.895342389, "NA", "NA", 0.81663363, "NA", "NA", 0.801145805, 0.959177648, 0.801145805, 0.959177648, 0.553003386, "NA", 0.652481081, 1.0578914, 1.0578914, "NA", "NA", "NA", 0.987509257, 0.965259526, "NA", "…	0.553003	0.96526	{3.097504335, 6.332614882, 2.797625253, 2.609001152, 3.81726862, 2.846294357, 2.911939094, 2.69210768, 3.505265191, 3.880345334, 3.368258515, 3.376857775, 2.37287179, 3.003123107, 3.714063283, 3.53311033, 2.641957733, 2.917674133, 3.666152292, 2.952059248, 3.353780462, 2.731558283, 2.730363242, 2.622929228, 5.771084201, 3.065759339, 3.213384816, 4.76141213, 2.717333751, 3.211959608, 2.625209946, …	61	3.04372	-2.46047
Q16881	TRUE	19	{"CYAKIICNTK", "DNNKCYAK", "EKIYSAER", "IGGHGPTLKAYQEGR", "IGLETVGVKINEK", "IICNTKDNER", "IKATNNK", "INEKTGK", "KIGLETVGVKINEK", "KIGLETVGVK", "KVMVLDFVTPTPLGTR", "LLKMNGPEDLPK", "LYAGSTVKCDYENVPTTVFTPLEYGACGLSEEK", "QFVPIKVEQIEAGTPGR", "SYDYDLIIIGGGSGGLAAAKEAAQYGK", "VEETVKHDWDR", "VVGFHVLGPNAGEVTQGFAAALKCGLTK", "WGLGGTCVNVGCIPKK", "YLGIPGDKEYCISSDDLFSLPYCPGK"}	{7.191712030231095, 5.121015400961366, 4.495815008984524, 5.614709844115209, 6.336283387864433, 2.7284540943106887, 7.311067102255596, 3.4144402336769004, 6.791814071161826, 9.022367813028454, 6.375039431346925, 6.804776377955828, 8.139551352398794, 4.383620417293605, 6.885086225290171, 3.178563919716185, 7.870364719583405, 1.5222267453731937, 7.431288654291594}	9.02237	6.37504	{0.048633582, 0.084514795, 0.142271238, 0.121758307, 0.071950969, 0.066321783, "NA", "NA", "NA", 0.048149877, 0.070363758, 0.120646613, "NA", 0.07180626, 0.077568879, 0.07426589, 0.052928344, 0.105174601, 0.053994583}	0.0481499	0.071951	{4.258701602, 4.56769682, 3.900725819, 3.819649979, 3.866862271, 4.145734518, 4.025731044, 4.335473021, 2.861417503, 3.198101735, 3.75934402, 4.252121503, 4.094297526, 3.951680084}	14	3.98871	-6.37224
P09038	TRUE	12	{"AILFLPMSAKS", "AILFLPMSAKS", "EKSDPHIK", "GVVSIKGVCANR", "LGSKTGPGQK", "LLASKCVTDECFFFER", "LYCKNGGFFLR", "TGPGQKAILFLPMSAK", "TGPGQKAILFLPMSAK", "TGQYKLGSK", "YLAMKEDGR", "YLAMKEDGR"}	{3.4766506896860045, 6.71699089440494, 2.415290494028389, 4.951243063967423, 2.867164317292908, 1.444889617359088, 5.564488963741168, 8.994353436858859, 3.0048987994128393, 7.930737337562887, 8.409390936137703, 6.185866545311334}	8.99435	5.25787	{0.083958267, 0.083958267, 0.109525285, 0.081187554, 0.094648646, 0.067702562, 0.083376484, 0.065851795, 0.065851795, 0.057512788, 0.062743862, 0.062743862}	0.0575128	0.0744451	{3.222152091, 3.503651914, 3.923420111, 2.838987366}	4	3.3629	-5.86968
P49327	TRUE	31	{"AALQEELQLCKGLVQALQTK", "ADEASELACPTPKEDGLAQQQTQLNLR", "AKTGGAYGEDLGADYNLSQVCDGK", "DGLLENQTPEFFQDVCKPKYSGTLNLDR", "DGLLENQTPEFFQDVCKPK", "DIMLATGKLSPDAIPGK", "EGVFAKEVR", "GLVQALQTKVTQQGLK", "GVQKLVLTSR", "KLQELSSK", "LFDHPESPTPNPTEPLFLAQAEVYKELR", "LGMLSPEGTCKAFDTAGNGYCR", "LGMLSPEGTCKAFDTAGNGYCR", "LQELSSKADEASELACPTPK", "LSPDAIPGKWTSQDSLLGMEFSGR", "LYTLQDKAQVADVVVSR", "QEPLLIGSTKSNMGHPEPASGL…	{1.9884253072132267, 6.28169825009883, 1.8590390773465355, 7.193771743396681, 8.076815597050832, 7.405992359675837, 5.37851162325373, 8.665335917185176, 5.815242370806269, 5.584962500721157, 6.773468927905194, 8.507794640198696, 7.199672344836364, 3.944600587406406, 6.240314329333711, 7.257387842692652, 8.159871336778389, 7.352264173258321, 7.768184324776926, 2.1446694662419437, 7.7279204545632, …	8.94837	7.10643	{3.054404013, 0.09960597, 0.237839918, "NA", 0.166158948, 0.275134349, 0.181717636, 0.275908249, 0.170199083, 0.10984367, "NA", 0.135092076, 0.135092076, 0.10225125, 0.220073243, 0.160098354, 0.145461424, 0.145461424, "NA", 0.215437592, 0.09545558, 0.10263974, "NA", 0.178776812, 0.200064068, 0.153383439, 0.143408035, 0.249296248, "NA", "NA", "NA"}	0.0954556	0.163129	{1.243054648, 1.010069776, 1.541156447, 0.838123164, 4.065464595, 0.919283347, 1.135147501, 2.071674022, 1.12520085, 1.345114864, 1.399702645, 2.84403168, 1.002650014, 1.255899393, 1.062012433, 0.974876878, 0.906841303, 0.920728394, 0.880027705, 1.01920384, 1.014777597, 0.964814999, 0.942900915, 2.342991132, 0.92943831, 0.831848657, 1.574168265, 3.115078996, 0.896004849, 1.41655492, 0.862558395, …	39	1.0363	-3.44047
Q9BVK6	TRUE	3	{"QLVEQVEQIQKEQNYQR", "SFFEAKK", "TQLYDKQR"}	{3.204091604593504, 3.3156881316582605, 8.948367231584678}	8.94837	3.31569	{0.723512459, "NA", 0.586737235}	0.586737	0.655125	{4.631525784, 3.472491176, 4.61039129, 5.159864899, 4.06701825}	5	4.61039	-2.9741
Q9BYI3	TRUE	2	{"DKSSLVSSLYK", "TLPETSLPNYATNLKDK"}	{8.276124405274238, 8.948367231584678}	8.94837	8.61225	{0.219094769, 0.267999397}	0.219095	0.243547	{3.478879145, 2.869861819, 4.307243612}	3	3.47888	-3.989
Q9Y4C2	TRUE	10	{"DSLGVYCIDAYNETMTEKLVK", "EVATSLAYLPEWKENIMK", "FMKCGGGLLIGGQAWDWANQGEDER", "GDTSFFKVSK", "GNVEKGWLAK", "ILEGSGVDAKVEPEVK", "IYLSKGPNVK", "LGETTLEEWKR", "LGSVPVTVKGAVHAPYYK", "VEPEVKDSLGVYCIDAYNETMTEK"}	{6.247927513443586, 5.608809242675524, 5.06177619758669, 5.548436624696042, 4.955047009477663, 8.86418614465428, 0.49476469174957804, 6.145677455195636, 8.94251450533924, 6.894817763307944}	8.94251	5.87724	{0.083020854, "NA", 0.097301556, 0.13812506, 0.041505844, 0.134190935, 0.062109872, 0.087006929, 0.164365385, 0.132578326}	0.0415058	0.0973016	{0.173811778, 0.379118804, 0.38858457, 0.214532408, 0.307783558, 0.343078052}	6	0.325431	-2.97096
O15145	TRUE	6	{"LCEKVFDPQNDKPSK", "PANKQEDEVMR", "PANKQEDEVMR", "PAYHSSLMDPDTKLIGNMALLPIR", "SQFKGPAPR", "VFDPQNDKPSK"}	{8.930737337562887, 8.658211482751796, 6.733354340613827, 5.968090752045257, 6.981852653289741, 7.026800059343715}	8.93074	7.00433	{"NA", 0.144096003, 0.144096003, "NA", 0.157162351, "NA"}	0.144096	0.144096	{3.101029759, 3.298318763, 3.017455168, 3.072196151, 3.54583776}	5	3.10103	-4.42765
P53396	TRUE	18	{"ADEVAPAKK", "AGKDLVSSLTSGLLTIGDR", "AISEQTGKELLYK", "EAYPEEAYIADLDAKSGASLK", "EGDYVLFHHEGGVDVGDVDAKAQK", "EGKLIMGIGHR", "ELLYKFICTTSAIQNR", "GVTIIGPATVGGIKPGCFK", "KPASFMTSICDER", "LGQEATVGKATGFLK", "LKQGLYR", "NQALKEAGVFVPR", "SGASLKLTLLNPK", "SLQGKSTTLFSR", "VDATADYICKVK", "VKSINNPDMR", "VQILKDYVR", "SAKAISEQTGK"}	{5.53605290024021, 0.739647184233591, 7.8826430493618425, 2.8167903877049447, 6.409390936137703, 6.488643539853785, 5.027936974576446, 1.8289699084685036, 5.161887682376895, 8.918863237274595, 6.815063017192868, 8.88874324889826, 6.28909670241999, 3.080208908107456, 7.977279923499917, 6.329986949762396, 3.486157490665672, 3.5094298695537987}	8.91886	5.91257	{"NA", 0.074010332, 0.08285325, 0.095390714, 0.110626839, "NA", "NA", 0.143980914, "NA", 0.088628891, 0.077684109, 0.098428695, 0.074908895, 0.066084923, 0.086131776, 0.083782941, 0.105061693, 0.099855588}	0.0660849	0.0873803	{1.381655274, 3.25722103, 1.443755937, 2.041652174, 2.444378113, 1.958299462, 2.272285565, 1.198318164, 2.067511391, 1.492165821, 1.639294005, 1.230354989, 1.163987131, 2.547830815, 1.422010188, 2.680372128, 2.018462614, 1.518561537, 1.515055473, 2.181561789, 1.586701977, 1.482076915, 1.398174554, 1.401335209, 2.205720035, 2.285158588, 4.453015859, 1.998945133}	28	1.7988	-4.76657
Q12884	TRUE	8	{"AGAKNPVVR", "GTAFQGDKLLYAVYR", "ILEENKELENALK", "KCVTCHLR", "KLGVYEVEDQITAVR", "QFVYLESDYSKLWR", "TINIPYPKAGAK", "TMKSVNASNYGLSPDR"}	{5.7279204545632, 5.694880192799191, 7.509379148914689, 7.020146573111777, 5.720709590640611, 5.590961241342599, 8.918863237274595, 5.649615459063409}	8.91886	5.72432	{"NA", 0.751904015, 0.808659314, "NA", 0.208355642, 0.184406895, 0.166416785, 0.230345904}	0.166417	0.219351	{3.223885691, 0.030997397, 2.682069203, 3.478812915, 3.313734394, 3.089411742, 3.937291909, 5.357859799, 3.285326406, 2.735799826, 3.886282988, 3.547169206, 3.367800754, 3.428345075, 3.440960301, 3.120789357, 3.542606078, 2.640734889, 3.373548579}	19	3.3678	-4.33893
Q9NZM1	TRUE	62	{"AEDIPQMDDAFSQTVKEIFGGNADKK", "AKTASLFEQK", "AMNPLKAK", "AMNPLKAK", "CDPYAGKEDIVPQLKASLLSAPPCR", "CDPYAGKEDIVPQLK", "CGQYIQKGYSK", "DEKVGETIIDLENR", "DIVIEMEDTKPLLASK", "DIVIEMEDTKPLLASK", "DVILDEKSITGEEMSDIYVK", "DVILDEKSITGEEMSDIYVK", "DYSLDEFEANKILHQHLGAPEER", "EADERPAGKGR", "EIFGGNADKK", "EYTGFPDPYDELNTGKGEGVAYR", "FDTTCKPLASTTQYSR", "FSDVTGKIK", "FYASSGEHEKCGQYIQK", "GKSDENEDPSVVGEFKGSFR", …	{5.321928094887363, 2.19581932573754, -0.8007387293827689, -1.8286104820976556, 1.0580760664525464, 2.335603031784439, 2.1048988583180073, 2.7415748474187955, 0.29956028185890793, 0.024662054234269034, 0.2276673633771223, 0.38208707747755716, 8.417852514885897, 2.8809308722838463, 5.835197585509332, 8.912889336229961, 6.461858258421677, 6.185866545311334, 2.8636785287872195, 6.860466258517167, 0.…	8.91289	4.71044	{"NA", 0.095314203, "NA", "NA", 0.108825811, 0.06066608, 0.072961825, 0.083965994, 0.122186431, 0.122186431, 6.467989639, 6.467989639, 0.093927565, 0.084107757, 0.072576227, 0.066303409, 0.060510974, 0.116792873, 0.065946831, 0.063539242, 0.089466565, 0.059230645, 0.077913464, 0.120689778, 0.067666802, 0.118132278, 0.073272877, 0.079214265, 0.267330039, 0.072104072, "NA", 1.131096366, 0.056319172…	0.0489892	0.0785639	{5.859259112, 4.963064674, 6.233836439, 6.406768766, 5.978508437, 5.875416812, 5.152986542, 5.19314352, 5.355714015, 6.03307634, 1.918047528, 5.422691901, 2.930278612, 5.27684136, 4.707867251, 5.217998778, 4.418969341, 5.473044886, 4.844154035, 4.874017661, 5.288660503, 5.338147815, 3.853494963, 5.303784635, 5.259980596, 5.152364231, 5.370815742, 5.056683725, 5.557422953, 4.715808293, 5.235180974…	73	5.24	-6.74096
P61160	TRUE	17	{"DKDNFWMTR", "EKLCYVGYNIEQEQK", "ELKQLYLER", "GDVEKLSK", "HLWDYTFGPEKLNIDTR", "IIKVGGER", "ILLTEPPMNPTKNR", "ILLTEPPMNPTKNR", "KVVVCDNGTGFVK", "QEYQEKGVR", "SEFYKHIVLSGGSTMYPGLPSR", "SEFYKHIVLSGGSTMYPGLPSR", "STTKVGNIEIK", "VGNIEIKDLMVGDEASELR", "VLEKLGVTVR", "VLKGDVEKLSK", "VLKGDVEK"}	{5.892391025913404, 2.97593224003817, 8.90086680798075, 3.2206088381869185, 7.221103725367876, 7.437960088334473, 2.4225802614961065, 7.044394119358453, 3.7893350878569736, 3.180572245641821, 7.988684686772166, 6.678071905112637, 3.7142455176661224, 7.400879436282184, 7.807354922057604, 7.930737337562887, 2.5902852765286015}	8.90087	6.67807	{0.061777395, 0.072822029, 0.069632679, 0.07502341, 0.067000052, 0.043850194, 0.101693216, 0.101693216, 0.082940722, 0.066096369, 0.13348989, 0.13348989, 0.047727324, 0.068235287, 0.075125745, "NA", 0.064545497}	0.0438502	0.0712274	{4.209588165, 4.205820653, 4.760814415, 4.34460447, 4.406994713, 4.132554834, 4.381579128}	7	4.3446	-6.6305
O95394	TRUE	17	{"AFVELTKQASCSGDEYR", "ATIEGYYQKLSK", "GKLNHLCGADFVK", "IKQSAEQLEDKK", "LSKAFVELTK", "QAVTPPGLQEAINDLVKK", "QLKVQVADR", "QLKVQVADRR", "QSAEQLEDKK", "SHQKPPQGMEIKSNER", "SHQKPPQGMEIKSNER", "SHQKPPQGMEIK", "SLKVDCANGIGALK", "VDCANGIGALKLR", "VPVYCTKTGVK", "YGKATIEGYYQK", "YLEEVMKVPVYCTK"}	{8.75488750216347, 7.714245517666122, 7.894817763307945, 2.782263308879413, 6.303780748177103, 5.683696454306516, 7.714245517666122, 7.633721812641012, 3.0754806898663567, 8.303780748177104, 6.590961241342599, 5.857980995127572, 5.79087790986575, 8.88874324889826, 6.921245888585588, 7.5561228178411755, 7.602884408718419}	8.88874	7.55612	{0.2053417, 0.110387354, 0.15325711, "NA", 0.562224634, "NA", "NA", "NA", "NA", 0.174586015, 0.174586015, 0.149122796, 0.177803185, 0.227893394, "NA", 0.161829962, 0.162328007}	0.110387	0.174586	{4.251555073, 3.658323926, 3.782059328, 3.945570471, 4.545894202, 4.582877124, 3.741132269, 3.52342473, 3.736525784, 4.491252043, 3.960177092, 4.500918401, 1.244801676, 1.960720772}	14	3.86381	-5.12938
Q96TA1	TRUE	22	{"AFILPKAEVCVR", "DILQAVKEAAVQR", "EHLASKIR", "EVTDMNLNVINEGGIDKLGEYMEK", "FDVSSTSVFKQR", "FEEVLSKVQQVQPAMQAVIR", "FSLVPHNYGLVLYENKAAYER", "GPTKEELCK", "HCNNGIPEDSKVEGPAFTDAIR", "ILTSVDQYLELIGNSLPGTTAKSGSAPILK", "IVFSGNLFQHQEDSKK", "KLAPTCKSELPR", "KLAPTCK", "KVPLDER", "KYDYDSSSVR", "LAPTCKSELPR", "LAYHPLKMQSCYEK", "LGEYMEKLSR", "MQSCYEKMESLR", "MQSCYEKMESLR", "TDMDQIITSKEHLASK", "TDMDQIITSKEHLAS…	{3.069386062871211, 6.79633238988612, 5.572889668420582, 5.791814071161826, 2.6173839784135335, 7.781359713524661, -6.620586410451877, 0.35162832910278236, 8.88874324889826, 2.2315234330885767, 4.1727846555815535, 6.930737337562887, 6.232660756790275, 7.754887502163469, 6.22881869049588, 5.389689550560031, 3.578564729523006, 2.47906042538623, 4.462967631553212, 7.0179219079972635, 3.9841832945372…	8.88874	4.92633	{"NA", 0.131102304, 0.100511378, "NA", 0.145865983, 0.081829762, 0.069515136, 0.160130162, 0.075843357, "NA", 0.098616014, 0.064339334, "NA", "NA", 0.091008354, 0.103524537, 0.130556188, 0.109771005, 0.096327815, 0.096327815, 0.102509051, 0.102509051}	0.0643393	0.100511	{2.149572854, 1.932509235, 2.969935671, 1.985228176, 2.097703369, 1.879294409, 2.712574575, 2.163033347, 2.342197895, 2.156172781, 2.20811953, 2.601836528, 3.201830306, 2.377011664, 2.212856534, 2.337057854, 2.022531328, 3.786793898, 2.3690101, 3.228623443, 2.179008412, 2.372420382, 2.495349794, 2.233847469}	24	2.28545	-5.15064
P13995	TRUE	6	{"ICNAVSPDKDVDGFHVINVGR", "NTIIAAKK", "SKELGVATN", "TGIPTLGKNVVVAGR", "VHDPVTAKPK", "VHDPVTAKPKLVGDVDFEGVR"}	{7.153805336079036, 6.116863757690899, 7.965784284662088, 8.882643049361842, 8.2667865406949, 3.5699575106351986}	8.88264	7.55979	{0.108386464, 0.078075486, 0.051799223, 0.051177859, 0.102948078, "NA"}	0.0511779	0.0780755	{0.436212412, 2.928643893, 0.519671877, 0.201097284}	4	0.477942	-3.22324
Q08431	TRUE	4	{"GDVFPSYTCTCLKGYAGNHCETK", "HKEFVGNWNK", "KNLFETPILAR", "VAYSLNGHEFDFIHDVNKK"}	{8.882643049361842, 7.672425341971497, 4.638248575752574, 3.9629044109287155}	8.88264	6.15534	{0.119823192, 0.069398315, 0.179684846, 0.16546067}	0.0693983	0.142642	{0.12897242, 0.249617922, 0.148497519, 5.058799252, 3.937154545, 3.608481215, 0.152299102, 4.806950486, 5.635109746}	9	3.60848	-5.70035
P05388	TRUE	11	{"AGAIAPCEVTVPAQNTGLGPEKTSFFQALGITTK", "CFIVGADNVGSKQMQQIR", "CFIVGADNVGSKQMQQIR", "DMLLANKVPAAAR", "DMLLANKVPAAAR", "GHLENNPALEKLLPHIR", "GKAVVLMGK", "GNVGFVFTKEDLTEIR", "IIQLLDDYPKCFIVGADNVGSK", "VKAFLADPSAFVAAAPVAAATTAAPAAAAAPAK", "VLALSVETDYTFPLAEKVK"}	{7.127220550488074, 2.1482800074023327, 1.1926450779423958, 4.142662046746167, 2.8419351537677486, 8.57742882803575, 0.6750745093868415, 5.182176597951895, 8.876516946565, 8.651051691178928, 7.432959407276107}	8.87652	5.18218	{"NA", 0.163699541, 0.163699541, 0.183521691, 0.183521691, 0.089377042, "NA", 0.06846993, 4.134738492, 0.055482517, 0.100468193}	0.0554825	0.1637	{4.657574256, 4.846077853, 4.56374625, 5.010715402, 4.376951092, 5.322068312, 4.653825739, 5.338464459, 5.164369394, 5.041724244, 5.029645077}	11	5.01072	-6.49684
Q99623	TRUE	7	{"AQFLVEKAK", "EYTAAVEAKQVAQQEAQR", "IVQAEGEAEAAKMLGEALSK", "KISSPTGSK", "QKIVQAEGEAEAAK", "SVVAKFNASQLITQR", "AQNLKDLAGR"}	{5.329123596291567, 8.845490050944376, 6.475733430966398, 6.078951341394822, 7.602884408718419, 5.4329594072761065, 8.807354922057604}	8.84549	6.47573	{0.053504796, 0.055996455, "NA", "NA", 0.062519342, 0.232038324, 0.052756919}	0.0527569	0.0559965	{4.84126181, 4.987978779, 4.335376543, 4.915430467, 4.324127649, 7.898441681, 4.701628699}	7	4.84126	-6.51988
Q9BU23	TRUE	4	{"LLQGKEPVIR", "QFGLQEKSPPR", "SSPLAPVSGEKR", "TLRPQGKGR"}	{8.562242424221074, 8.787902559391432, 0., 5.911691581872341}	8.7879	7.23697	{0.227328842, 0.167432818, 0.218516963, 0.201733135}	0.167433	0.210125	{2.844901994, 2.86189454, 6.539284665, 4.024570841, 3.592436117}	5	3.59244	-4.42331
Q63HN8	TRUE	51	{"AGVGKSLYVK", "ALTEELHQKVSEEAK", "AVLECKPLGIKTALK", "AVLECKPLGIK", "AYETVCKR", "CKGLQALSLR", "CSEEVSPMQLIKQNIFGPSQK", "DAVAKAVLECKPLGIK", "DETGNNSVQTVFQGTLAATKR", "DLVKQFQNVQQVEYSSIR", "EKQCYLQQVK", "EKQHLLSIDEPLFR", "ETASKTLSR", "ETVQEFDLEKIQR", "GGEEFGESKWDSNICELHYTR", "GGTNADTIKLVK", "GIYVIQAPKGGQK", "HSQDLSSKR", "HVVPLPDGKSTDFLPVDCPVR", "ILANVTEDAKR", "ISSNPVAKIIYGDPVTFLPHLPR", "ITVEYLQHIVEQ…	{6.894817763307944, 8.700439718141093, 6.462706750670158, 7.081083928687635, 6., 4.392317422778761, 6.446256229889564, 6.06177619758669, 6.399171093819823, 7.221103725367876, 6.986410935252045, 7.024585638278274, 7.03121873061072, 6.364572432295857, 6.880195728943098, 2.3852540302561915, 7.283551423174307, 5.772500189905999, 7.274261661257048, 2.509555098063134, 5.459431618637298, 4.5728896684205…	8.77479	6.36339	{0.067302111, 0.179212075, "NA", 0.837245075, 0.150062024, "NA", 0.180437222, "NA", 1.722013723, 0.565655939, 0.212037701, 0.617477941, 1.106077004, "NA", 0.203851652, 1.475547195, "NA", 0.661708923, 0.540162723, 1.327000212, 0.234381248, 2.987808835, 0.240009944, "NA", 0.232266755, "NA", "NA", 0.189182353, 0.526437731, 0.86620364, 0.185106747, 1.525954257, 0.82279995, 0.871929275, 0.88892673, 0.…	0.0673021	0.565656	{2.992075711, 0.215435446, 5.928992111, 1.808813404, 1.584073617, 2.248717639, 1.557396439, 2.318168501, 1.882717594, 0.096299718, 1.209074101, 3.408473998, 3.099856079, 2.643934513, 3.421275214, 1.869742428, 0.751420859, 1.864411217, 2.6404088, 1.775769407, 1.786793311, 2.069739531, 1.758730839, 6.450898112, 2.149334155, 1.751143527, 2.460135374, 4.174187309, 2.284526857, 1.597599265, 1.63170721…	34	1.88139	-4.805
P78527	TRUE	45	{"AELAKTPVNKK", "AIRPQIDLKR", "ALKLNSNEAR", "ANQKHQGLK", "APPCEYKDWLTK", "CFFLSKIEEK", "CKQMFLTQTDTGDDR", "CKQMFLTQTDTGDDR", "DILPCLDGYLKTSALSDETK", "DLLLNTMSQEEKAAYLSDPR", "EHPFLVKGGEDLR", "EKITAQSIEELCAVNLYGPDAQVDR", "ESKINQVFHGSCITEGNELTK", "FIVCLNKVTK", "FNNYVDCMKK", "FTKLNESTFDTQITK", "GFNKVVLK", "GKPLPEYHVR", "GLSSLLCNFTKSMEEDPQTSR", "HGDLPDIQIKHSSLITPLQAVAQR", "ICSKPVVLPK", "IIANALSSEPACLA…	{6.9188632372745955, 7.7279204545632, 7.506208389306745, 4.116458976587383, 6.25171909260596, 6.181897643108389, 7.320123598040614, 6.06177619758669, 7.193771743396681, 6.436295119839363, 4.943126777962919, 7.613236954716332, 8.066089190457772, 3.6067445532355378, 6.5453506448223, 8.643856189774725, 5.911691581872341, 1.9113228419237793, 5.832890014164742, 7.213347281733441, 8.294620748891626, 8.…	8.74819	6.25536	{"NA", 0.131251191, 0.131627979, 0.124840201, 0.092141929, 0.042157225, 0.110398652, 0.110398652, 0.088299562, 0.092714318, 0.133301626, 0.09929701, 0.093526463, 0.210872026, 0.108411581, 0.131884349, 0.03914045, 0.163145582, 0.108862031, 0.104779293, 0.171338065, 0.128114798, 0.981373192, 0.105056936, "NA", 0.07750929, 0.169462817, "NA", 0.106367702, 0.093652588, 0.076400419, 0.111677328, "NA", …	0.0350781	0.108742	{4.726350789, 4.077073472, 3.899156144, 4.302757802, 5.313642991, 4.545360154, 4.315531539, 4.249891764, 4.215583976, 4.554481607, 4.428269875, 4.912962491, 1.90885934, 3.752892786, 4.470693271, 5.009787218, 5.091745315, 4.637210983, 4.240301792, 4.146823187, 4.181938091, 4.566648125, 4.19664367, 4.45188586, 3.836734284, 3.8407028, 4.297081373, 4.51330012, 6.267037063, 0.156375333, 4.020600633, 4…	92	4.31294	-6.94196
P60842	TRUE	20	{"AEVQKLQMEAPHIIVGTPGR", "AEVQKLQMEAPHIIVGTPGR", "AILPCIKGYDVIAQAQSGTGK", "DFTVSAMHGDMDQKER", "DFTVSAMHGDMDQKER", "DFTVSAMHGDMDQKER", "GFKDQIYDIFQK", "GIYAYGFEKPSAIQQR", "GVAINMVTEEDKR", "KGVAINMVTEEDKR", "KGVAINMVTEEDKR", "KVDWLTEKMHAR", "KEELTLEGIR", "KFMRDPIR", "KGVAINMVTEEDKR", "KGVAINMVTEEDKR", "KVDWLTEK", "LNSNTQVVLLSATMPSDVLEVTKK", "VDWLTEKMHAR", "YLSPKYIK"}	{6.393312728124128, 7.654460357416984, 4.125475426872886, 4.93347538119948, 8.694589515270058, 8.285402218862249, 8.189824558880018, 5.790376586882094, 7.672425341971497, 6.256749160083174, 6.572889668420582, 6.399171093819823, 6.482344472649939, 8.523561956057014, 5.580904284146803, 6.221362617268708, 5.791814071161826, 5.3755203924898645, 5.694880192799191, 6.5471810318978}	8.69459	6.39624	{0.149227137, 0.149227137, 0.179836755, 0.162399615, 0.162399615, 0.162399615, 0.188894172, 0.537807458, 0.329695071, 0.496854196, 0.496854196, 0.134576216, 0.150784112, "NA", 0.496854196, 0.496854196, 0.119567457, 0.146302524, 0.16035348, 0.136983498}	0.119567	0.1624	{1.43985566, 1.211893065, 1.076987985, 0.96037932, 1.524787786, 2.214366968, 1.076446555, 0.992762431, 0.905820262, 0.94214719, 1.013723925, 1.330230734, 1.120669165}	13	1.07699	-3.17111
Q9H269	TRUE	5	{"AINQKLGDTPGVSYSDIAAR", "AKNEFAAK", "ESQKADEYLR", "FTLSANVGDLKLR", "VQQKDVSDEDVAR"}	{8.686500527183219, 4.857980995127573, 5.82273014794452, 1.638912887821625, 6.488643539853785}	8.6865	5.82273	{0.161404817, "NA", 0.14197662, 0.184919483, 0.240597828}	0.141977	0.173162	{3.366553728, 3.01721711, 3.132951589, 3.867400177, 2.194842973, 11.55479236, 3.003554282, 3.801233435, 3.567168713}	9	3.36655	-4.56755
P41091	TRUE	13	{"ADLGKIVLTNPVCTEVGEK", "IDLVKESQAK", "IVLTNPVCTEVGEKIALSR", "IYKLDDPSCPRPECYR", "LKHILILQNK", "LSKNEVLMVNIGSLSTGGR", "RGVTIKPTVDDD", "SFDVNKPGCEVDDLKGGVAGGSILK", "SFDVNKPGCEVDDLK", "SFDVNKPGCEVDDLKGGVAGGSILK", "STVVKAISGVHTVR", "VGQEIEVRPGIVSKDSEGK", "VSAVKADLGK"}	{6.8278190246173205, 7.21723071622067, 7.127220550488074, 2.024247546246677, 5.949534933017013, 5.566815154010897, 5.452858964713811, 3.5890321650302033, 5.044394119358453, 7.213347281733441, 7.620586410451877, 8.679480099505447, 5.292781749227846}	8.67948	5.94953	{"NA", 0.102475147, "NA", 2.934274531, "NA", 0.100639494, "NA", "NA", "NA", "NA", 0.08320913, 0.094523258, 0.109158837}	0.0832091	0.101557	{2.680566154, 4.06030132, 4.141232243, 3.933309194, 3.829664575, 4.152500701, 3.359319778, 3.41654654, 4.250912178, 3.901242232, 4.158079489, 4.076487359, 4.335405147, 3.422596379}	14	3.99681	-5.58596
Q14203	TRUE	9	{"AKEEQQDDTVYMGK", "AKEEQQDDTVYMGK", "ASLASLPPLHVAKLSHEGPGSELPAGALYR", "KTSQLLETLNQLSTHTHVVDITR", "LICKAELIR", "LKDEVLK", "LNSQSKR", "SPSAQLMEQVAQLKSLSDTVEK", "TSPAAKSPSAQLMEQVAQLK"}	{7.875250985393642, 6.5109619192773796, 7.39746072605472, 8.679480099505447, 2.3323317102886514, 6.040015678847879, 4.837943241891027, 6.963474123974886, 7.807354922057604}	8.67948	6.96347	{0.179997939, 0.179997939, "NA", 0.171612681, "NA", "NA", "NA", 0.173465943, 0.268935398}	0.171613	0.179998	{2.049995814, 3.286389774, 3.013808621, 3.141321991, 3.277739783, 3.04397061, 2.630575684, 2.655991901, 3.98716489, 2.636043187, 3.461223022, 3.446615498, 3.139308859, 3.314938347, 8.911066397, 3.107689891, 4.188595485, 3.518979594, 2.779572134, 3.57159235, 2.542588731, 3.114598078, 3.038420478}	23	3.13931	-4.19322
P28066	TRUE	9	{"AIGSASEGAQSSLQEVYHKSMTLK", "AIGSASEGAQSSLQEVYHKSMTLK", "EAIKSSLIILK", "EELEEVIKDI", "SMTLKEAIK", "SMTLKEAIK", "SMTLKEAIK", "SSLIILKQVMEEK", "TLIDKAR"}	{4.736965594166206, 5.988454713903068, 6.840895404812436, 5.139740639042284, 3.62387181532057, 4.897240425574799, 3.7059185116204554, 7.059614856297223, 8.672425341971495}	8.67243	5.13974	{0.507264575, 0.507264575, 0.49152658, 0.528445205, 3.489894564, 3.489894564, 3.489894564, 0.436079622, 0.536016121}	0.43608	0.528445	{3.829883076, 4.336672459, 5.187753247, 4.517483311, 4.161032594, 4.177925931, 4.217285304, 3.766071129}	8	4.19761	-3.2669
Q9Y6M1	TRUE	18	{"EADETKLAEEIPLK", "EIVQQVKQQEQK", "ENSGAAEKPVTIHATPEGTSEACR", "FAGASIKIAPAEGPDVSER", "GGKTVNELQNLTSAEVIVPR", "IMEVDYSVSKK", "KENSGAAEKPVTIHATPEGTSEACR", "KIEHETGTK", "LAEEIPLKILAHNGLVGR", "LIGKEGR", "LKEENFFNPKEEVK", "LKEENFFNPKEEVK", "LKEENFFNPK", "MILEIMQKEADETK", "MVIITGPPEAQFKAQGR", "NITKQTQSR", "QQEQKYPQGVASQR", "MNKLYIGNLSPAVTADDLR"}	{2.4706298252421615, 3.680382065799839, 8.665335917185176, 2.7808827106964134, 8.651051691178928, 5.439623137557117, 2.9388807098529557, 2.9519784851370563, 8.523561956057014, 6.733354340613827, 2.3063850728164503, 4.183081340085233, 2.916216387880612, 5.812498225333565, 7.221895760561811, 1.5025003405291832, 3.744619166709642, 5.733354340613827}	8.66534	3.96385	{0.798694995, 4.657027107, 5.933616048, 3.914904974, 4.049003499, 3.299125925, 2.866248112, "NA", 2.499694649, "NA", "NA", "NA", 1.698491033, 3.741706777, 3.620537478, 3.61210548, 3.690956645, "NA"}	0.798695	3.62054	{3.618762152, 0.491460637, 3.07163282, 3.999845707, 4.45596132, 3.818481598, 3.279278528, 3.956664072, 2.303947662, 4.049765344}	10	3.71862	-2.21905
P13807	TRUE	10	{"KLYESLLVGSLPDMNK", "KQLWDTANTVK", "LSDLLDWKYLGR", "QLWDTANTVKEK", "RKPDIVTPNGLNVK", "TLDSMNSKGCK", "TNNFNVETLKGQAVR", "TQVELLEAPTPALKR", "VGGIYTVLQTKAK", "YLCAGAVDFYNNLENFNVDKEAGER"}	{5.760220946466509, 6.21723071622067, 5.733354340613827, 6.663913842115979, 6.37851162325373, 3.838360726505112, 7.336283387864433, 8.658211482751796, 7.399171093819823, 6.345266148545766}	8.65821	6.36189	{"NA", 0.09630866, 0.068072443, 0.099533143, 0.195113916, 0.081159217, 0.060797638, 0.080028263, 0.086483957, "NA"}	0.0607976	0.0838216	{3.456818024, 3.344062064, 3.398784148, 3.68217762, 3.664475153, 3.38001462}	6	3.4278	-5.81712
O14531	TRUE	6	{"AVGKDNFALIPEGTNGIEER", "DLGALAQVHAENGDIVEEEQKR", "GAADAIAQAKR", "MSMVWEKCVASGK", "VALEDGKMFVTPGAGR", "VMSKGAADAIAQAK"}	{7.327328082629952, 6.488643539853785, 8.651051691178928, 0., 5.37851162325373, 5.791814071161826}	8.65105	6.14023	{"NA", 0.830002651, "NA", "NA", "NA", "NA"}	0.830003	0.830003	{5.671005204}	1	5.67101	-2.77242
Q16647	TRUE	12	{"DFYKDGK", "DPEIYTDPEVFKYNR", "FLNPDGSEKK", "FLNPDGSEKKDFYK", "GSLSVGDKDHMCSVKSR", "GSLSVGDKDHMCSVKSR", "GSLSVGDKDHMCSVK", "IFDVQLPHYSPSDEKAR", "LKNYNMPWGAGHNHCLGR", "LLLFPFLSPQRDPEIYTDPEVFKYNR", "LLPKLAR", "MKLTLLHR"}	{3.8344512079714446, 2.359660742242471, 6.039801275085684, 6.684520695479532, 5.4803022336582385, 8.651051691178928, 3.7894774313273483, 4.077589782763473, 6.532940288372874, 1.860608158659375, 3.8504772867032524, 0.}	8.65105	3.96403	{"NA", 0.140194493, 0.073077726, "NA", 0.138863564, 0.138863564, 0.135906612, 0.131839674, 0.11758764, "NA", "NA", 0.086068781}	0.0730777	0.133873	{4.096061144, 3.418334466, 3.512664721, 3.517454236, 3.362095414, 3.201385773, 3.496593601, 3.513012266}	8	3.50463	-5.58369
P61221	TRUE	16	{"ADIFMFDEPSSYLDVKQR", "CPFGALSIVNLPSNLEKETTHR", "GSELQNYFTKILEDDLK", "ILAGKQKPNLGK", "ILEDDLKAIIKPQYVDQIPK", "INKLNSIK", "INKLNSIKDVEQK", "ISPKSTGSVR", "KCPFGALSIVNLPSNLEK", "LKPDEGGEVPVLNVSYKPQK", "LNSIKDVEQK", "PGEVLGLVGTNGIGKSTALK", "QLLHEKIR", "STALKILAGK", "TQAIVCQQLDLTHLKER", "VAETANEEEVKK"}	{1.2004659974118943, 5.972692654004265, 5.0959244199985365, 7.643856189774726, 6.083213368248982, 3.936406260086638, 6.325530331567558, 4.402995928537054, 3.5527604781515514, 0., 6.2964574073712445, 3.3577054992046675, 8.330916878114618, 2.8052351228477885, 8.63662462054365, 3.7851746872088263}	8.63662	4.74946	{0.097615231, 0.084232309, "NA", "NA", "NA", "NA", "NA", 0.135440422, "NA", "NA", 0.203813031, 0.081200969, 0.156551379, 0.111548354, 0.084106013, 0.114788646}	0.081201	0.111548	{1.714600822, 2.717506431, 2.610336218, 2.517876228, 1.792784137, 2.166637698, 3.037345439, 2.760463191, 3.250424092, 2.614396457, 4.376991197, 0.542720371}	12	2.61237	-5.00772
P80217	TRUE	4	{"GHTQQDPEVPKSLVSNLR", "KELGDSPK", "VAEQVLQQKEHTINMEECR", "VSPYVNGEIQKAEIR"}	{6.972692654004264, 4.877744249949003, 8.228818690495881, 8.63662462054365}	8.63662	7.60076	{0.086589547, "NA", 0.053097693, 0.141230503}	0.0530977	0.0865895	{0.665978451, 2.633742894, 2.290767181}	3	2.29077	-5.43104
Q9Y263	TRUE	11	{"AFEKELSHATIDSK", "ELSHATIDSKTGDLGDINAEQLPGR", "GHKNTVCSLSSGK", "GKPANQLLALR", "ILSLICNSSSEKPTVQQLQILWK", "KYSSVSEPAK", "LKELNGTAPEEK", "LSIKHPSVNENFCNEK", "NTVCSLSSGKFGTLLSGSWDTTAK", "SLGVDSQIKK", "TASAEEIKAFEK"}	{3.4060167108249155, 2.526068811667588, 2.3553312531545765, 5.776103988073165, -1.3160220742588369, 5.37851162325373, 8.62935662007961, 8.442943495848729, 5.026800059343715, 4.612149918253138, 2.710871398015062}	8.62936	4.61215	{0.636137431, "NA", 0.110022795, "NA", "NA", 1.947139002, 2.640795665, 1.814428367, 0.149756178, 3.890876851, 0.237850716}	0.110023	1.22528	{2.185815597, 3.419682034, 2.943667587, 5.020566739, 0.740198924, 3.760899342, 2.861523015, 3.01156996, 3.190843669, 1.823912272, 2.632453162, 2.825230742, 3.766510167}	13	2.94367	-4.74174
P68032	TRUE	3	{"GILTLKYPIEHGIITNWDDMEK", "GILTLKYPIEHGIITNWDDMEK", "KDLYANNVLSGGTTMYPGIADR"}	{8.622051819456377, 7.930737337562887, 7.175923742063755}	8.62205	7.93074	{0.086709205, 0.086709205, 3.195570133}	0.0867092	0.0867092	{4.040878002, 5.153189356, 8.479733471, 4.040289809, 6.447704516}	5	5.15319	-5.89314
P54802	TRUE	1	{"ALAAKPGLDTYSLGGGGAAR"}	{8.599912842187129}	8.59991	8.59991	{0.401968356}	0.401968	0.401968	{3.08248682, 3.946193651, 3.638377, 5.179050983}	4	3.79229	-3.23791
Q13200	TRUE	10	{"DVVVQKQMAFMLGR", "EWQELDDAEKVQR", "EWQELDDAEKVQREPLLTLVK", "LKEIYENMAPGENKR", "LLTDDGNKWLYK", "QLAQYHAKDPNNLFMVR", "SETELKDTYAR", "VGQAVDVVGQAGKPK", "VPDDIYKTHLENNR", "YLYSSEDYIKSGALLACGIVNSGVR"}	{5.078951341394823, 0.28113621220910473, -3.5036816847335044, 6.5298209465286945, 2.5205306281261577, 3.5671919421478755, 8.491853096329676, 4.531381460516313, 8.595429181683532, 7.301953395126097}	8.59543	4.80517	{0.387093111, 0.170152194, "NA", 0.215842866, 0.510667376, 0.130946561, 0.095723856, 0.148147928, 0.142508608, 0.1389281}	0.0957239	0.148148	{2.434044605, 2.376507465, 2.837350013, 2.705360771, 2.355297261, 3.997659756, 2.773895088, 2.306759195, 2.739247762, 1.916604712, 2.856451137, 3.806175538, 2.705394914, 2.881411751, 2.798913983, 2.837744256, 1.674471972, 2.693175174, 2.728549914, 2.566600189, 4.781526587, 2.488870821, 2.829922645}	23	2.72855	-4.83311
P28161	TRUE	5	{"FEGLEKISAYMK", "ISAYMKSSR", "KYTMGDAPDYDR", "LLLEYTDSSYEEKK", "SQWLNEKFK"}	{5.754887502163469, 7.417852514885899, 6.970393537914677, 7.894817763307945, 8.584962500721156}	8.58496	7.41785	{2.246215697, 0.982362963, 0.700864767, 0.807148285, 0.575176213}	0.575176	0.807148	{4.333336455, 4.619264897, 4.455197929, 4.429532861, 4.613149618, 4.859259609, 3.747988638, 4.340072772, 5.693580231}	9	4.4552	-2.95341
Q16222	TRUE	9	{"AIEGFNQSSHQKNVDAR", "FIGFCIQKGADCGAK", "GADCGAKVVEK", "LQQVAEKYYGNK", "LTLSKAGQEHLLR", "NADSQNGKDNPTTAR", "NKVSMAPDGNGGLYR", "VVEKTNPTEPVGVVCR", "MNINDLKLTLSK"}	{3.5262865933935483, 5.444057057129688, 3.7080730781169753, 2.1303966372556746, 6.56071495447448, 6.820178962415189, 7.074676686294496, 8.584962500721156, 4.9259994185562235}	8.58496	5.44406	{0.062313457, 0.073138841, "NA", 0.214250216, 0.102326805, 0.090893369, 1.071072155, 0.089598325, 0.351719806}	0.0623135	0.0966101	{11.76289581, 2.443630409, 0.876870734, 1.066282812, 1.02154428, 1.012640044, 1.032969883, 0.957918648, 0.993130836, 0.971899788, 0.96818395, 1.033218432, 2.025479718, 1.047362706, 1.604946505}	15	1.03297	-4.05111
P62140	TRUE	3	{"AKYQYGGLNSGRPVTPPR", "GCRPGKIVQMTEAEVR", "GCRPGKIVQMTEAEVR"}	{8.076815597050832, 8.57742882803575, 7.7414669864011465}	8.57743	8.07682	{0.148815579, 0.132895909, 0.132895909}	0.132896	0.132896	{2.465404094, 2.266000219, 2.812415472, 2.420076938, 2.274599747, 2.030459207, 2.648315865}	7	2.42008	-4.18668
Q9UNA4	TRUE	15	{"DLQTFSPKILEK", "EAMYNQLGLTGCAGVASNKLLAK", "EIPGIGYKTAK", "EKCPQLVLVNGEDLTR", "ESPLDTTNFSKEK", "FQGKGSVSCPLHASR", "ILEKELGISVAQR", "IQKLSFGEDNSPVILSGPPQSFSEEDSFKK", "ISQGPKEPQGFHFTNSNPAVSAFHSFPNLQSEQLFSR", "KCSSEVEAK", "KGLIDYYLMPSLSTTSR", "KQMQDIPINPR", "LGFDENFVDLTEMVEKR", "SGKHSFK", "TAKCLEALGINSVR"}	{6.694880192799192, 6.475733430966398, 8.569855608330949, 8.366322214245816, 8.20945336562895, 4.064353279451358, 7.400879436282184, 1.277973086707157, 3.4796981452684124, 5.968090752045257, 5.776103988073165, 3.469344673419981, 5.9954845188775066, 5.224966365000275, 3.6364387182122417}	8.56986	5.96809	{1.075222876, 0.974070473, 0.820088587, 0.775332258, 0.749059213, 0.867466795, "NA", "NA", "NA", "NA", "NA", "NA", 0.93026445, "NA", 0.860612179}	0.749059	0.864039	{30.86853401}	1	30.8685	-5.36491
P06576	TRUE	8	{"DATSKVALVYGQMNEPPGAR", "GGKIGLFGGAGVGK", "GQKVLDSGAPIK", "GQKVLDSGAPIKIPVGPETLGR", "GVQKILQDYK", "LVPLKETIK", "VLDSGAPIKIPVGPETLGR", "VVDLLAPYAKGGK"}	{8.442943495848729, 5.0959244199985365, 6.599912842187128, 7.857980995127572, 7.395721477262419, 7.1147834472498515, 8.562242424221074, 7.906890595608519}	8.56224	7.62685	{0.068142993, 0.058593868, 0.085943328, 0.08878013, 0.062810091, 0.067320883, 0.075116556, 0.08618051}	0.0585939	0.0716298	{5.963053182, 5.933902478, 6.496451816, 6.182331239, 6.370601261, 4.936406752, 6.295873497, 5.406446013, 6.457791019, 6.25950541, 5.88664207, 6.23673092}	12	6.20953	-6.72759
P11473	TRUE	2	{"SLNEEHSKQYR", "VSDVTKAGHSLELIEPLIK"}	{8.554588851677638, 7.346956889378886}	8.55459	7.95077	{0.159072601, 0.123367388}	0.123367	0.14122	{0.671167242}	1	0.671167	-2.44371
Q7L576	TRUE	14	{"AIPQVKCNEQPNR", "AIPQVKCNEQPNRVEIYEK", "CNEQPNRVEIYEKTVEVLEPEVTK", "DKQPNAQPQYLHGSK", "EGDLLTKER", "LESKYAPLHLVPLIER", "SGFDIKVPR", "SSLEGPTILDIEKFHR", "TSAHYEENKSR", "VEIYEKTVEVLEPEVTK", "YETLLKQR", "YIKTSAHYEENK", "YLKSGDGEGTPVEHVR", "YSNKDCPDSAEEYER"}	{2.571854879693408, 6.288987552242296, 6.08746284125034, 7.229099372309992, 3.921174821614766, 6.569855608330948, 6.880195728943098, 5.648930269037103, 6.475733430966398, 3.8654766369583924, 8.554588851677638, 6.409390936137703, 5.224966365000275, 2.15748179019843}	8.55459	6.18823	{0.082049308, 0.096333536, "NA", 0.06887299, 0.060899954, 0.073654344, 0.111495073, 0.096377752, 0.080617106, 0.129117891, 0.091728076, 0.073391491, "NA", 0.060518803}	0.0605188	0.0813332	{1.045553191, 2.50304822, 2.764459427, 1.997415516, 2.687275786, 2.795624678, 2.538492824, 2.22594797, 2.515956553, 2.321886928, 2.720409816, 2.491599077, 2.715404848, 3.229907594, 2.295973977, 1.626541417, 4.231256219, 2.259396972, 2.611846843, 2.676138908, 2.629729815, 30.93908, 0.116886382}	23	2.53849	-5.39044
P28072	TRUE	1	{"VTDKLTPIHDR"}	{8.546894459887637}	8.54689	8.54689	{0.087419565}	0.0874196	0.0874196	{4.067711505, 0.967573288}	2	2.51764	-4.84797
P54578	TRUE	8	{"CTESEEEEVTKGK", "CTESEEEEVTKGKENQLQLSCFINQEVK", "EKESVNAK", "KVNQQPNTSDKK", "LQEEITKQSPTLQR", "NALYIKSSK", "SSPQKEVK", "YLFTGLKLR"}	{7.714245517666122, 5.20945336562895, -0.1571833325507302, 3.2202388497759284, 4.752380646552894, 8.546894459887637, 6.551516017628014, 4.36627955048313}	8.54689	4.98092	{0.1063086, "NA", "NA", "NA", 0.09187579, 0.081253515, "NA", 0.090990139}	0.0812535	0.091433	{4.53482937, 3.6726525, 4.790188705, 4.142854152, 4.850679756, 0.139939175, 4.31270844, 4.03067182, 3.988218147, 4.376972582, 4.454785198, 4.108304502}	12	4.22778	-5.70133
P54687	TRUE	10	{"AKDLIVTPATILK", "AWKGGTGDCK", "CILDLAHQWGEFKVSER", "DCSNGCSAECTGEGGSKEVVGTFK", "EMFGSGTACVVCPVSDILYKGETIHIPTMENGPK", "EMFGSGTACVVCPVSDILYKGETIHIPTMENGPK", "EMFGSGTACVVCPVSDILYKGETIHIPTMENGPK", "EVVGTFKAK", "GVDNKIR", "ILSKLTDIQYGR"}	{6.149747119504682, 4.2064789790971435, 1.5008660807872722, -3.5728930629931543, 7.015693807105146, 5.842978831788326, 6.157852169141738, 5.321928094887363, 5.008174963113546, 8.546894459887637}	8.54689	5.58245	{0.062597634, 0.048710707, 0.062250854, 0.041402776, 0.063120503, 0.063120503, 0.063120503, 0.053658169, 0.065696865, 0.061449145}	0.0414028	0.0624242	{3.232804574, 3.268923667, 3.24409884, 2.617074951, 3.54127137}	5	3.2441	-6.29195
P53621	TRUE	26	{"ASNLENSTYDLYTIPKDADSQNPDAPEGK", "DADSITLFDVQQKR", "DADSQNPDAPEGKR", "DAGLKNGVPAVGLK", "FEEAVEKFR", "GIDFHKQQPLFVSGGDDYK", "GKPVEKCPLSGACYSPEFK", "KKNLSPGAVESDVR", "KLDALCNIHENIR", "KNLSPGAVESDVR", "KVQVPNCDEIFYAGTGNLLLR", "KYDEVLHMVR", "LLELGPKPEVAQQTR", "MNESKAWEVDTCR", "MNESKAWEVDTCR", "NAKLVGQSIIAYLQK", "NGVPAVGLKLNDLIQR", "NLKNEITKK", "NLKNEITK", "NLKNEITKK", "NWKDAGLK", "QELILSNSEDKSIR", "…	{7.965784284662088, 7.506208389306745, 3.4594316186372978, 8.531381460516313, 6.809928865721432, 4.100638229998073, 3.5064235028799793, 6.620586410451877, 5.142595036288278, 7.954196310386876, 2.3631817796444086, 5.82781902461732, 6.507794640198697, 3.5347344673946126, 2.453285905990211, 1.6577953807325987, 5.554588851677638, 7.402585758232588, 2.506442132710558, 3.704725257165999, 5.491853096329…	8.53138	5.51658	{0.093172089, 0.124272768, 0.165570137, 0.08005763, 0.127797758, 0.125672813, "NA", 0.120543435, 0.150392397, 3.221549802, 0.158395246, 0.132018662, 0.102966063, 0.236945066, 0.236945066, 0.128575582, 0.098345206, "NA", 2.131462298, "NA", "NA", 0.115177807, 0.206425256, 0.104275772, 0.104905403, 0.248741784}	0.0800576	0.128187	{3.544742946, 2.702631629, 2.828562498, 2.241790907, 3.082696727, 2.598541758, 2.287286931, 4.340115098, 3.517014196, 2.61771956, 3.221712468, 3.258663291, 2.490163918, 3.10265409, 2.595022257, 2.739749496, 2.485287055, 2.622890061, 2.529001225, 2.787937435, 3.169325533, 3.469564941, 2.707051692, 3.356318332, 3.08441293, 3.066028684, 3.830986575, 2.74266513, 2.840733737, 2.374829177, 2.875707451,…	35	2.85969	-5.15867
P10768	TRUE	5	{"AFSGYLGTDQSKWK", "KIPVVFR", "QISSNKCFGGLQK", "SVSAFAPICNPVLCPWGKK", "ALKQISSNK"}	{0., -0.40195182855053085, 8.523561956057014, 5.754887502163469, 4.220329954879555}	8.52356	4.22033	{0.059563751, "NA", 0.071446435, 0.069861462, 0.191392535}	0.0595638	0.0706539	{6.08096299, 5.13045761, 5.361874779, 5.138488088, 5.726223373, 5.023346777, 5.03715478, 5.59217587, 5.208011136, 5.170451522}	10	5.18923	-6.44494
P61803	TRUE	1	{"IQINPQNKADFQGISPER"}	{8.523561956057014}	8.52356	8.52356	{0.102559922}	0.10256	0.10256	{3.634523464}	1	3.63452	-5.14723
P21399	TRUE	22	{"ADSLQKNQDLEFER", "DWAAKGPFLLGIK", "EVYQKIETVNESWNALATPSDK", "FFNLNKLEDSR", "GQQVFLKDIWPTRDEIQAVER", "IDFEKEPLGVNAKGQQVFLK", "IDFEKEPLGVNAK", "IETVNESWNALATPSDKLFFWNSK", "KDFESCLGAKQGFK", "KAVDAGLNVMPYIK", "KDFESCLGAK", "KLGGDPEK", "KYLQAVGMFR", "LGGDPEKINPVCPADLVIDHSIQVDFNR", "NCDEFLVKK", "NIEVPFKPAR", "RADSLQKNQDLEFER", "STYIKSPPFFENLTLDLQPPK", "TVVPCCSGPKRPQDK", "VAVSDMKK", "YQQAGLPLIVLAGKEYG…	{7.613236954716332, 5.95884267524324, 7.5376066914952915, 7.820178962415189, 4.237831063237017, 8.237068180882494, 5.590961241342599, 4.740516195347217, 7.559185865787734, 6.666756591884804, 8.098032082960527, 5.84799690655495, 6.514122260170708, 6.197708157955851, 7.545856797705362, 4.014746585369187, 3.6614145611590296, 4.006246981606784, 7.6865005271832185, 5.300123724569015, 8.515699838284043…	8.5157	6.59044	{3.855592605, 3.055553432, 0.810545959, 0.189365207, "NA", "NA", "NA", "NA", "NA", "NA", 0.120634855, "NA", 4.174093859, "NA", 0.082441534, 3.827686956, 0.637336897, "NA", 0.155829187, "NA", 0.233075267, "NA"}	0.0824415	0.637337	{4.429291495, 4.221191114, 4.520906112, 4.351652563, 4.523813118, 4.56243461, 4.238957928, 4.908422809, 4.57138437, 4.346419836, 4.256171339, 4.381702967, 4.612803112, 5.05042294, 3.981041819, 4.523594365}	16	4.4751	-5.7624
Q5SRE5	TRUE	7	{"ANKDVASPLK", "DSVKTVLQDER", "LQSKIEDMR", "QQFEELYKTEAPTWETHGNLMTER", "QTPKLLYPLGGQTNLR", "SDGAEGQGQGQLLIKTVK", "VQRPPSAASAAPSSSKQPAADTEASEQQALHTVQYGLLK"}	{4.291669496894218, 8.515699838284043, 5.733354340613827, 5.649615459063409, 6.4979155414587995, 5.578938713093387, 3.100509477784656}	8.5157	5.64962	{"NA", 0.108671651, 0.155018849, 2.070399464, 0.139371862, 0.091872968, "NA"}	0.091873	0.139372	{5.454937958, 0.633848936, 5.183242722, 4.476312117, 5.007793832, 4.581039194}	6	4.79442	-5.70557
P31040	TRUE	7	{"AFGGQSLKFGK", "GFHFTVDGNKR", "ISKLYGDLK", "KHTLSYVDVGTGK", "TEDGKIYQR", "VGSVLQEGCGKISK", "YAPVAKDLASR"}	{6.56071495447448, 4.8875252707415875, 4.9818526532897405, 5.897240425574799, 6.048759311919856, 8.499845887083206, 7.301953395126097}	8.49985	6.04876	{0.086452679, "NA", "NA", "NA", 0.053433638, 0.178176906, 0.066683539}	0.0534336	0.0765681	{6.35512651, 4.473843163, 4.431491923, 8.175864138, 6.276257687, 4.869650377, 3.713963174, 2.956400667, 4.605309422, 4.095055555, 4.486754284}	11	4.48675	-6.39178
P48556	TRUE	9	{"DIQTNVYIKHPVSLEQYLMEGSYNK", "DIQTNVYIKHPVSLEQYLMEGSYNK", "KSPNLSKCGEELGR", "KDIPSFER", "KMTDYAK", "KSPNLSK", "LTKQQLILAR", "LVLLELNFLPTTGTKLTK", "SPNLSKCGEELGR"}	{6.446256229889564, 5.887525270741588, 4.967920029006079, 5.329123596291567, 4.754887502163469, 2.7736717958013157, 8.499845887083206, 4.481510736314938, 4.700439718141093}	8.49985	4.96792	{0.180642181, 0.180642181, 0.170658143, "NA", 0.118635484, "NA", 0.136616207, 0.122327379, "NA"}	0.118635	0.153637	{0.794848322, 0.448604984, 2.533473945, 2.358221469, 2.695780856, 2.024189907}	6	2.19121	-4.20712
Q9Y295	TRUE	3	{"DKGGINLTATCPQSELDAETVK", "GGGGGGPGEGFDVAKTGDAR", "LNSKPPNIGFK"}	{4.67820666837687, 8.499845887083206, 7.035623909730722}	8.49985	7.03562	{"NA", 0.066944326, 0.102967004}	0.0669443	0.0849557	{1.119212246, 1.728103991, 0.867913737, 1.252880599, 1.318953321, 1.11223645, 1.335684552, 1.239358939, 1.408369896}	9	1.25288	-4.22614
P50452	TRUE	7	{"ADFSGMSTEKNVPLSK", "ADFSGMSTEKNVPLSK", "AWTNSEKLTK", "HINDWVAEKTEGK", "KHINDWVAEK", "LGMIDAFDEAKADFSGMSTEK", "NVPLSKVAHK"}	{7.371558862611963, 5.797012977836145, 4.6950112328388265, 6.6117625600648715, 5.817623257511432, 5.632268215499513, 8.491853096329676}	8.49185	5.81762	{0.197849091, 0.197849091, 0.170315803, 0.088405154, "NA", 0.139768816, 0.096618972}	0.0884052	0.155042	{2.144881719, 3.481245492, 2.817688776, 3.791020101, 2.82293009, 3.510534942, 3.644359966, 3.073058406, 2.328996143}	9	3.07306	-5.1194
P61421	TRUE	5	{"ADDYEQVKNVADYYPEYK", "AKIDNYIPIF", "AKLFPHCGR", "EKMVVEFR", "NVADYYPEYKLLFEGAGSNPGDK"}	{8.491853096329676, -0.0831101256378031, 8.022367813028454, 5.307428525192247, 4.06428856238244}	8.49185	5.30743	{0.123811883, 0.163630577, 0.173667332, 0.140072891, 0.11002369}	0.110024	0.140073	{4.296246384, 5.175626077, 4.013782656, 4.344875261}	4	4.32056	-5.29533
Q12905	TRUE	4	{"KILGQEGDASYLASEISTWDGVIVTPSEK", "KLDPELHLDIK", "VKPAPDETSFSEALLKR", "VKPAPDETSFSEALLK"}	{5.112700132749363, 6.842978831788326, 8.475733430966399, 2.749349318622039}	8.47573	5.97784	{0.084429497, 0.097187733, 0.085876555, 0.081551683}	0.0815517	0.085153	{5.244500852, 5.130120322, 6.380872969, 6.101758703, 7.293443571, 6.12704924, 6.986152396}	7	6.12705	-6.23133
P08865	TRUE	6	{"AVLKFAAATGATPIAGR", "KSDGIYIINLKR", "KSDGIYIINLK", "SDGIYIINLKR", "SGALDVLQMKEEDVLK", "SGALDVLQMKEEDVLK"}	{1.7485535684414182, 5.292781749227846, 6.019365390814938, 5.321928094887363, 8.459431618637298, 7.643856189774726}	8.45943	5.67065	{0.098344534, 1.929382247, 0.122651475, "NA", 0.193362165, 0.193362165}	0.0983445	0.193362	{5.540930354, 0.955453746, 5.792089503, 5.137715934}	4	5.33932	-5.76267
P29401	TRUE	14	{"AFGQAKHQPTAIIAK", "GITGVEDKESWHGKPLPK", "HQPTAIIAKTFK", "IIALDGDTKNSTFSEIFKK", "ISSDLDGHPVPKQAFTDVATGSLGQGLGAACGMAYTGK", "KAYGQALAK", "KILATPPQEDAPSVDIANIR", "KISSDLDGHPVPK", "LGQSDPAPLQHQMDIYQKR", "LQALKDTANR", "VLDPFTIKPLDR", "YFDKASYR", "MESYHKPDQQK", "MESYHKPDQQKLQALK"}	{2.9865237677435363, 7.845490050944376, 8.459431618637298, 6.842978831788326, 7.287250643254617, -0.016873818564396053, 4.245812888129641, 7.470862199413701, 3.9670853775272654, 8.451211111832329, 5.405992359675837, 6.683696454306516, 2.299716815797204, 6.786596361890807}	8.45943	6.73515	{0.077048417, "NA", 0.067721438, "NA", 0.07341366, 6.465553429, 0.095086272, "NA", 0.085529239, 0.06304871, 0.130047153, 0.054589047, 0.098341463, "NA"}	0.054589	0.0812888	{6.765910232, 6.326231315, 5.549931645, 7.269309246, 6.926125321, 6.425254434, 5.625573955, 6.414835147, 6.697355837, 7.072950211, 6.996770052, 6.541425574, 6.493757061, 6.637996985, 7.1784754, 9.291897544, 6.330953865, 6.829227032, 6.390643682}	19	6.638	-6.92599
Q2M389	TRUE	10	{"AVAKQQNVQSASQDEK", "DTFLQQKAQSLTK", "KSLQAIK", "LLPYEQSSLLELIKTENK", "LLQTMNLTQKR", "MESILSKEQR", "QQNVQSASQDEKLLQTMNLTQK", "SLQAIKIHR", "SVHHNPSKFGIQEEK", "TSNNKHLNTINIR"}	{3.8624964762500653, 6.98413359454098, 6.004501392234941, 5., 6.06177619758669, 4.877744249949003, 6.116863757690899, 6.6293566200796095, 8.451211111832329, 7.493273204265172}	8.45121	6.08932	{0.104633174, 0.099632718, 0.124848439, 0.086568367, 0.120863529, 0.083253215, 0.100779174, 0.135556092, 0.074710005, 0.130251867}	0.07471	0.102706	{4.163248578, 2.705007246, 4.089124166, 2.506241347, 2.385757436, 2.494237972, 2.728072576, 3.368090477, 2.551276806, 2.485701616, 0.669377344}	11	2.55128	-5.09377
P19623	TRUE	6	{"ESYYQLMKTALK", "EVVKHPSVESVVQCEIDEDVIQVSK", "KFLPGMAIGYSSSK", "KVLIIGGGDGGVLR", "NPSTNFQEPVQPLTQQQVAQMQLKYYNSDVHR", "TALKEDGVLCCQGECQWLHLDLIK"}	{4.733354340613828, 6.38887833881199, 4.134510648769792, 7.59668976125728, 8.442943495848729, 5.37851162325373}	8.44294	5.88369	{"NA", 0.188344346, "NA", "NA", "NA", "NA"}	0.188344	0.188344	{3.910209892, 3.871532666, 3.580487528, 2.037999554, 3.295514172, 3.552798292, 2.854400972}	7	3.5528	-4.23751
P46777	TRUE	3	{"EGKTDYYAR", "GAVDGGLSIPHSTKR", "TTTGNKVFGALK"}	{-0.8934210494449657, 8.434628227636725, 5.786596361890807}	8.43463	5.7866	{0.132490459, 0.160516707, 0.149102105}	0.13249	0.149102	{4.499961844, 6.720482622, 5.093207606, 5.166401465, 5.279208995, 4.78140023, 5.482052427, 5.255188119, 4.904674186, 4.464759211, 5.263502617, 5.739183056}	12	5.21079	-5.29754
P60900	TRUE	7	{"ATAAGVKQTESTSFLEK", "GKDCAVIVTQKK", "GKDCAVIVTQK", "KVPDKLLDSSTVTHLFK", "QTESTSFLEKK", "YEAANWKYK", "YGYEIPVDMLCKR"}	{8.434628227636725, 6.321928094887362, 2.709744125431182, 4.2719391787516665, 3.286008520632419, 1.193462083178514, 6.69766263347052}	8.43463	4.27194	{0.076072258, "NA", 0.103057382, "NA", 0.098961587, 2.913004796, 0.084114186}	0.0760723	0.0989616	{3.165070392, 3.06169618, 4.377725245, 3.968897788, 5.659232492, 4.615263799, 4.17272896}	7	4.17273	-5.77748
P40261	TRUE	10	{"DYLEKYYK", "KEPEAFDWSPVVTYVCDLEGNR", "QAVKQVLK", "QVLKCDVTQSQPLGAVPLPPADCVLSTLCLDAACPDLPTYCR", "SSYYMIGEQKFSSLPLGR", "SSYYMIGEQKFSSLPLGR", "VKGPEKEEK", "VKGPEKEEK", "YYKFGSR", "MESGFTSKDTYLSHFNPR"}	{3.7204774713776376, 6.812498225333565, 4.624779650487057, 6.768184324776926, 8.426264754702098, 6.263034405833794, 8.044394119358454, 1.9420044487523862, 3.522441724977886, 5.847247649181117}	8.42626	6.05514	{0.101612746, 0.100935821, 0.115061884, "NA", "NA", "NA", "NA", "NA", "NA", 0.094861406}	0.0948614	0.101274	{5.347511627, 4.571572816, 4.427247264, 4.642347332, 3.977109032, 4.34988292, 5.338570475, 3.862675351, 4.117922497, 4.566389875, 4.254202099}	11	4.42725	-5.54444
Q8N3C0	TRUE	26	{"ADLIVTTPEKWDGVSR", "AEEFDQIKVR", "AMLPCPDYDTDTKTVLDQALR", "AVYIAPLKALVR", "CANKMQQLNNMDEVCYENVLK", "ELIALKR", "ELTGDMQLSKSEILR", "ELTGDMQLSKSEILR", "ENNKLYEEVR", "FQALQDNCKK", "GTEYYDGKTR", "HQTVKMFK", "ILGENAKPNYGCQVTIQSEQEK", "KLDKAQMIR", "KILGENAKPNYGCQVTIQSEQEK", "KSVGDVALSQIVR", "LLNLSKVIDKR", "MASMNKPAFQAIR", "MQQLNNMDEVCYENVLKQVK", "NCGHIPFFFPTQGHDYVLAEKQVQR", "SIAKADLIVTTPEK", "TEGDIFAI…	{7.543805175964397, 8.169925001442312, 5.638073837180719, 6.035623909730722, 0., 4.254177152170692, 8.426264754702098, 6.419538891513786, 5.00224091819185, 7.542258049766918, 7.781359713524661, 6.077805124558236, 6.727920454563199, 7.314696525656287, 6.336283387864433, 7.515699838284044, 5.626439136697316, 6.399171093819823, 5.626439136697316, 6.520422248526446, 6.9749881119919275, 5.517275693209…	8.42626	6.40935	{0.280455191, 0.221099543, "NA", 0.388673722, 0.220754046, "NA", 0.544509244, 0.544509244, 0.51221935, 0.308572174, 0.195517193, "NA", 0.457398596, 0.168802682, "NA", 0.565317596, 0.176125655, 0.635980676, 0.488206803, 0.690086063, 0.241946756, "NA", 0.229191864, "NA", 0.296347438, 0.682267028}	0.168803	0.348623	{30.97391182, 1.276992301, 4.185581394, 3.374138474, 1.224198008, 1.324200761, 1.062912461, 1.979518882, 0.836356899, 1.835220144, 0.644247659, 1.210216459, 0.794886116, 1.153085208, 1.252925831, 0.96443579, 1.095183681, 0.872314822, 8.330770282, 1.59990338, 1.181411155, 1.698788021, 4.664910055, 0.583598677}	24	1.23856	-2.87526
Q8IZH2	TRUE	11	{"AKPDHDPNTR", "EYIDYEFSVLKEK", "FEKYLVK", "FSNIKTLDDLFPLR", "GTIIGIKGANR", "KNEEVPGYTKK", "KSGVQVFQQSSR", "SEKAKPDHDPNTR", "VGNKYLNEAAGVAAEEAR", "VVHLGDKEQSNWAK", "YSIKYNPGYVLASR"}	{6.442943495848729, 3.3636059231449518, 5., 6.504620392403553, 7.366322214245815, 6.137503523749936, 6.8875252707415875, 8.417852514885897, 7.551516017628014, 5.340923614875217, 7.700439718141093}	8.41785	6.50462	{"NA", "NA", "NA", 0.201444175, 0.285008032, "NA", 0.262802277, 0.175909842, "NA", 0.20517641, 0.224120216}	0.17591	0.214648	{0.839050984, 0.621701683, 1.252126482, 0.849203095, 31.00324011, 0.727082782, 0.899722927, 0.69492904, 2.807045867, 0.743339022, 0.73284579, 0.851117732, 0.621795381}	13	0.839051	-2.25392
P49588	TRUE	10	{"AQTAPNKDVQR", "AVYTQDCPLAAAKAIQGLR", "CLSVMEAKVK", "GGGKDVSAQATGK", "IVAVTGAEAQKALR", "KIQSLGDSK", "SVLGEADQKGSLVAPDR", "TKQFIDSNPNQPLVILEMESGASAK", "VDDSSEDKTEFTVKNAQVR", "VDDSSEDKTEFTVK"}	{6.954196310386876, 8.129283016944965, 5.954196310386876, 7.3344967683904185, 7.043049695930014, 6.004501392234941, 8.409390936137703, 5.797012977836145, 8.08746284125034, 3.8612680704296105}	8.40939	6.99862	{0.950832099, 0.137496903, "NA", 2.440566522, 0.125471218, 0.159799061, 0.162526142, "NA", 0.118062889, "NA"}	0.118063	0.159799	{2.014056425, 2.804495311, 2.036909306, 2.439503758, 2.774296102, 2.096339689, 3.404907982, 2.058656358, 2.885851464, 4.17602832, 2.973427508, 7.646109348, 1.860066368, 3.006822931, 2.152134582, 2.785882167, 3.076736212, 1.020784557, 2.472225928, 3.218544975, 2.319788513, 2.532643516, 3.554731336, 2.931020178, 1.979546984, 2.497784068, 2.588998078, 2.542412515, 2.895189711}	29	2.589	-4.45477
Q8NFH4	TRUE	6	{"FCTSAADMKIR", "FCTSAADMKIR", "LFTSDLQDKNEYK", "LMVAEKNGTIR", "VLEGHTDFINGLVFDPKEGQEIASVSDDHTCR", "MKQDASR"}	{8.409390936137703, 5.857980995127572, 2.5505524699353246, 6.771834580124271, 5.554588851677638, 1.7912865186320042}	8.40939	5.70628	{0.600887462, 0.600887462, 0.617340428, 0.683358122, "NA", 1.172089261}	0.600887	0.61734	{0.681966348, 6.018763789, 3.771383189}	3	3.77138	-2.64993
Q15370	TRUE	4	{"ESSTVFELKR", "IVEGILKRPPDEQR", "LYKDDQLLDDGKTLGECGFTSQTAR", "LYKDDQLLDDGK"}	{6.255500733148387, 8.400879436282185, 6.5109619192773796, 7.672425341971497}	8.40088	7.09169	{0.121980362, 0.186848563, 0.360954358, 0.136023466}	0.12198	0.161436	{3.95601667, 1.521854378, 1.782043222}	3	1.78204	-3.86881
Q16585	TRUE	9	{"AGYIPIDEDRLHKTGLR", "EHNSNFKAGYIPIDEDR", "FKQVSDMGVIHPLYK", "FKQVSDMGVIHPLYK", "QVSDMGVIHPLYKSTVGGR", "QVSDMGVIHPLYKSTVGGR", "SVNKEHNSNFK", "TQNILFSTDYETHEFHLPSGVKSLNVQK", "AAAAAAAAEQQSSNGPVKK"}	{7.020146573111777, 3.9989895930180595, 7.192727782556031, 5.867896463992655, 8.400879436282185, 5.666756591884804, 0., 7.314696525656287, 1.1053530001462288}	8.40088	5.8679	{"NA", 0.205041731, 0.230899031, 0.230899031, 0.249993761, 0.249993761, "NA", 0.214685531, 0.117740337}	0.11774	0.230899	{2.091540503, 4.840771781, 3.965466986, 4.76188393, 0.784535165, 4.555574277}	6	4.26052	-5.17735
P08238	TRUE	19	{"ADLINNLGTIAKSGTK", "DNSTMGYMMAKK", "EKYIDQEELNK", "EMLQQSKILK", "EMLQQSKILK", "FYEAFSKNLK", "IKEKYIDQEELNK", "IMKAQALR", "KVEKVTISNR", "KHLEINPDHPIVETLR", "LDSGKELK", "NLKLGIHEDSTNR", "QKAEADKNDK", "TLTIVDTGIGMTKADLINNLGTIAK", "VEKVTISNR", "YESLTDPSKLDSGKELK", "YESLTDPSKLDSGK", "YESLTDPSKLDSGKELK", "YIDQEELNKTKPIWTR"}	{2.0052557254514953, 5.277984747299765, 2.6107884880890615, 0.914270125974116, 0.32906427616899103, 2.0214189836349057, 0.10496955960154247, 1.6498136450711243, 6.332707933640606, 7.459431618637298, 6.9749881119919275, 3.2228922115227547, 1.3037946071329058, 5.916476644437717, 4.851753542540298, 1.4120781237982998, 8.39231742277876, 1.5876922934767288, 4.7702549676402395}	8.39232	2.61079	{4.15825302, "NA", "NA", 0.183221708, 0.183221708, 0.123024868, "NA", 2.94668382, "NA", "NA", 0.149786927, 0.150792343, "NA", 0.07745627, 9.471147345, "NA", 0.064560216, "NA", 0.179951134}	0.0645602	0.179951	{1.603341113, 2.604879888, 4.023552731, 1.997275403, 2.922627767, 1.96047085, 0.961007657, 0.86325751, 0.980143112, 2.893809713, 2.806152254, 2.267307187, 2.076322245}	13	2.07632	-5.00724
P36957	TRUE	2	{"SLSAFQKGNCPLGR", "TITELGEKAR"}	{6.554588851677638, 8.39231742277876}	8.39232	7.47345	{0.084539632, 0.082333486}	0.0823335	0.0834366	{3.66571331, 4.357454379, 3.376035725, 4.379699993, 2.842842324, 5.606660141}	6	4.01158	-5.60655
Q9H4A4	TRUE	7	{"AFFPCFDTPAVKYK", "KKPFVYTQGQAVLNR", "KLGDTYPSISNAR", "QHMDITGEENPLNKLR", "QHMDITGEENPLNKLR", "VKEFLHNQGK", "VKIEPGVDPDDTYNETPYEK"}	{6.7114949066500875, 5.672425341971496, 5.990954860396993, 1.6458932674773794, 5.78135971352466, 8.257387842692651, 8.39231742277876}	8.39232	5.99095	{0.158964227, 0.138998161, "NA", 0.171925477, 0.171925477, 0.107854217, 0.1523804}	0.107854	0.155672	{4.780976959, 5.625078414, 1.911903829, 4.700993272, 4.932932115, 5.333759935, 6.110595747, 4.947688872, 5.078280085, 2.082782144, 5.189072748, 4.768926117, 6.643912848, 6.066315576, 5.257579157, 4.942385988}	16	5.01298	-5.53852
Q9UG63	TRUE	9	{"AMLEKEAER", "LEELDADKAEMR", "LELEENQMKR", "LVDEEPQLTKR", "SKLVDEEPQLTK", "TLQKMMASGLTER", "VALVGPNGAGKSTLLK", "YGLTGKQQVSPIR", "YYTGNYDQYVKTR"}	{6.822730147944521, 5.446256229889564, 4.877744249949003, 7.6582114827517955, 7.330916878114618, 4.700439718141093, 7.385431037193521, 8.39231742277876, 5.169925001442312}	8.39232	6.82273	{0.131736896, 0.144608754, "NA", "NA", 0.155414494, 0.214148511, 0.161498911, 0.752404176, 0.131332086}	0.131332	0.155414	{0.631891749, 1.648899784, 0.613458184, 0.793600976, 0.649979551, 0.529978656, 1.17290072, 0.575329273, 0.550982968, 0.731799772, 0.595687204, 0.688007885, 0.713360913, 0.621831145}	14	0.640936	-2.28696
P41250	TRUE	15	{"ADHLLKAHLQK", "AVAELKAR", "DVKNGECFR", "ELALQPKDDIVDR", "FADFMVKDVK", "FQKTLYVEEVVPNVIEPSFGLGR", "GAIGKAYK", "HGVSHKVDDSSGSIGR", "LKEDKAPQVDVDK", "LLEFNQGKLPFAAAQIGNSFR", "TFQLTKDMINVK", "TSGHVDKFADFMVK", "TSGHVDKFADFMVK", "TVNVVQFEPSKGAIGK", "VLEAKELALQPK"}	{7.857980995127572, 0.8877904964139751, 2.557331381743966, 6.478971805032943, 5.733354340613827, 5.572889668420582, 2.3520170638275997, 6.482202926295956, 1.020659470566093, 7.127220550488074, 5.439623137557117, 1.222743484737837, 0.9601072728764872, 6.451840573072486, 8.383704292474054}	8.3837	5.57289	{"NA", 11.19267356, 0.06056178, "NA", 0.047038533, 0.069222442, "NA", 0.097671999, "NA", 1.482152959, 0.080052371, 6.445638877, 6.445638877, 0.116758396, 0.05362151}	0.0470385	0.097672	{3.50246532, 3.435553177, 3.783935809, 3.740336222, 3.865531774, 3.837053999, 3.74045563, 3.865526988, 3.739664966, 3.51495938, 3.204928663, 3.321381902, 3.707822852, 4.896754207, 3.564601829, 4.086417216, 3.649765248}	17	3.73966	-6.31292
P61313	TRUE	5	{"AKQGYVIYR", "FFEVILIDPFHKAIR", "GATYGKPVHHGVNQLK", "GLGKGHK", "RNPDTQWITKPVHK"}	{5.377694248723027, 8.383704292474054, 4.145050332803283, 5., 3.798975256441631}	8.3837	5	{0.109239123, 0.115153813, 0.107562585, "NA", 0.100266272}	0.100266	0.108401	{4.365094025, 5.39874884, 4.61972096, 4.352057363, 4.195633884, 4.434825056}	6	4.39996	-5.45558
Q9BRX2	TRUE	9	{"AAGEVKALDDFYK", "AKVEVNIPR", "KQWDSVVLER", "KVQTESSTGSVGSNR", "LSDTKAAGEVK", "LVDSVKENAGTVR", "TDNKLLLENR", "VKGTNIQENEYVK", "YSLKEALCDPTVASR"}	{6.746850183098051, 6.746850183098051, 5.044394119358453, 3.772107266261895, 8.375039431346924, 6.837943241891027, 7.7279204545632, 7.159871336778389, 8.}	8.37504	6.83794	{0.941055638, "NA", "NA", 0.78642342, 0.208801662, "NA", 0.809748467, 3.39427986, 0.568128028}	0.208802	0.798086	{0.635773555, 0.42633098, 1.087830769, 1.133151398}	4	0.861802	-2.04522
P49792	TRUE	22	{"AAKLFPGSPAIYK", "EIVETFANKSGQSALYDALFSSQSPK", "EYLESLQCLESDKSDWR", "GIGDIKILQNYDNK", "GKQDFLK", "ILKNEVNGK", "ILQNYDNKQVR", "KNSIPEPIDPLFK", "KVLPLLK", "LIKGEAGQNLLEMMACDR", "LKDAVAHCHEAER", "LKEQLLDCEGEDGWNK", "LLLDIPLQTPHKLVDTGR", "LYYEAKEYDLAK", "MICQQVEAIKK", "NADSEIKHSTPSPTR", "NSDIEQSSDSKVK", "QKFEECQR", "SAESKTIEFGK", "SKADVER", "STSGEGFQFGKK", "SVELNPTQKDLVLK"}	{7.754887502163469, 6.422905742612183, 4.9259994185562235, 5.092923608512884, 6.416164164733129, 5.862947248020922, 5.78135971352466, 4.916476644437717, 5.263034405833794, 5.807354922057605, 7.807354922057604, 7.266786540694902, 5.263034405833794, 5.121015400961366, 5.842978831788326, 4.632268215499513, 3.7473720823171357, 6.703211467391146, 4.700439718141093, 6.395748328179034, 5.963474123974886…	8.36632	5.82517	{0.120738684, 0.083168256, 0.091184674, 0.146863777, "NA", 0.964158389, "NA", "NA", "NA", 0.146931231, 0.128289265, 0.114790092, "NA", 0.151869003, "NA", 0.166643175, 0.128534356, 0.114712368, "NA", "NA", "NA", 0.093732454}	0.0831683	0.128289	{1.189260615, 2.250185331, 1.617708232, 2.061502161, 2.02008859, 1.688753547, 2.613702199, 1.567171877, 2.650065883, 1.973915575, 1.721486234, 0.067765785, 1.623547353, 1.321003096, 1.975500537, 1.686712591, 1.386190863, 1.519888588, 0.652139981, 3.505462573, 0.549552008, 1.223974157, 1.333465151, 1.299671127, 1.406164776, 1.099064867, 1.442876844, 3.12158142, 1.240261381, 1.52326661, 1.965810282…	44	1.57152	-4.23999
O96000	TRUE	3	{"DYKVDQEIINIMQDR", "EGQNYQQNCIKEVEQFTQVAK", "EVEQFTQVAKAYQDR"}	{4.817623257511431, 8.357552004618084, 7.004501392234941}	8.35755	7.0045	{"NA", 0.164408346, 0.178991132}	0.164408	0.1717	{5.071809189, 4.540324249, 3.851387739}	3	4.54032	-4.78744
P68104	TRUE	22	{"AAGAGKVTK", "AVDKKAAGAGK", "DGNASGTTLLEALDCILPPTRPTDKPLR", "EVSTYIKK", "FEKEAAEMGK", "FEKEAAEMGK", "FETSKYYVTIIDAPGHR", "FLKSGDAAIVDMVPGKPMCVESFSDYPPLGR", "KLEDGPKFLK", "KLEDGPK", "LEDGPKFLK", "LPLQDVYKIGGIGTVPVGR", "MDSTEPPYSQKR", "NVSVKDVR", "QLIVGVNKMDSTEPPYSQK", "QTVAVGVIKAVDK", "QTVAVGVIKAVDKK", "SGDAAIVDMVPGKPMCVESFSDYPPLGR", "TIEKFEK", "VETGVLKPGMVVTFAPVNVTTEVK", "VTKSAQK", "YEEIVKEVSTYI…	{0.6290850539534639, 0.05785182006156966, 4.928317571117897, 2.3699842362318657, 1.5384199147841258, 1.4228570037381432, 6.008988783227255, 7.930737337562887, 0.8952038099883901, 2.8905215232015076, 1.131052109798022, 6.765534746362978, 8.357552004618084, 7.462706750670159, 5.221446012830545, 0.2662800653374479, -0.2600628393025029, 1.303665888494634, 0.9195100821396321, 3.7235450784038844, 1.081…	8.35755	1.48064	{"NA", "NA", 0.130450396, 0.151317889, 0.129752875, 0.129752875, "NA", "NA", "NA", "NA", "NA", "NA", 0.072305661, 0.080236253, 0.164125015, "NA", "NA", 0.243747558, "NA", 0.408674843, "NA", 0.165239073}	0.0723057	0.140884	{4.408392936, 3.100291784, 3.089092905, 4.012885078, 2.886507649, 0.153537105, 4.753525831, 4.325093265, 4.63464574, 4.045551505, 2.897406189, 4.280645063, 4.366489759, 4.131883103, 3.148155271, 0.413466457, 4.16329242, 3.486899348, 3.657330951, 2.884605162}	20	3.83511	-5.72901
Q9NZN4	TRUE	10	{"FGAFHSPALEDADFDGKPMVLVAGQYSTGK", "FGAFHSPALEDADFDGKPMVLVAGQYSTGK", "FMCAQLPNQVLESISIIDTPGILSGAKQR", "KLNDLVK", "KLNPFGNTFLNR", "LSGSKAK", "TKLLPLEEHYR", "TVTSALKELYR", "VVLNKADMVETQQLMR", "VVLNKADMVETQQLMR"}	{1.9040080870753973, -4.124265403039331, 4.916476644437717, 2.0383810917278558, 8.357552004618084, 5.236327994629552, 7.422905742612183, 7.035623909730722, 7.22881869049588, 5.84799690655495}	8.35755	5.54216	{2.29525629, 2.29525629, "NA", "NA", 0.091995331, "NA", 0.100137759, 0.075310046, 0.127271745, 0.127271745}	0.07531	0.127272	{1.783593296, 2.914934662, 1.802453152, 2.319417528, 0.57109456, 1.828355366, 2.563187038, 1.919736652, 1.96992375, 1.97756777, 2.054253466, 2.486483324, 2.074288753, 2.1018871, 3.151208823, 1.900150041, 2.56911349, 2.040604256, 2.074124282, 1.950243853}	20	2.04743	-4.76483
O60502	TRUE	5	{"ANSSVVSVNCKGK", "KLDQVSQFGCR", "KVTDPSVAK", "TVGEKLLPGIEVLWTGPK", "YTKPNGDKELSEAEK"}	{8.348728154231077, 8.228818690495881, 2.6437833587828146, 5.263034405833794, 6.705977901682523}	8.34873	6.70598	{0.305815989, 0.149077091, 0.217319455, 0.138525018, "NA"}	0.138525	0.183198	{1.03695037, 0.679872766, 1.324024593, 1.31473742, 1.234324709, 1.334124215, 0.589448972, 1.179732962, 1.028881663, 0.95116327, 0.631759944, 3.541743203, 5.365501759}	13	1.17973	-3.09024
Q9Y617	TRUE	9	{"AAEEAKK", "ALELNMLSLKGHR", "FLDKALELNMLSLK", "GAVLVCDMSSNFLSKPVDVSK", "GDDALEKR", "IGNAKGDDALEK", "KFGTINIVHPK", "LSSIKSQTIYEIIDNSQGFYVCPVEPQNR", "SSDFAKIINNTENLVR"}	{5.7279204545632, 1.8873504092128737, 5.84799690655495, 7.619119511453218, 5.329123596291567, 5.493798877659466, 8.348728154231077, 6.197708157955851, 3.1961532051266706}	8.34873	5.72792	{"NA", 0.071889788, 0.095125962, 0.055435174, 0.049689222, 0.038385583, 0.080401616, "NA", 0.085133017}	0.0383856	0.0718898	{2.384273819, 2.256899362, 2.636826073, 2.355774701, 3.439879672, 2.340091756, 1.596762196, 2.719367167, 2.849191476, 3.137725173, 1.703652495}	11	2.38427	-5.95684
P07384	TRUE	8	{"DLGPNSSKTYGIK", "GHAYSVTGAKQVNYR", "KAPSDLYQIILK", "KWNTTLYEGTWR", "LEICNLTPDALKSR", "LVKGHAYSVTGAK", "NYPATFWVNPQFKIR", "TKGFSLESCR"}	{8.339850002884624, 4.104061398003146, 5.590961241342599, 5.711494906650088, 4.722612022167189, 7.470862199413701, 5.897240425574799, 4.818672543153625}	8.33985	5.65123	{0.065716, 0.113054533, 0.050388207, 0.080588765, 0.072899813, 0.070926464, "NA", 0.080382195}	0.0503882	0.0728998	{4.345203131, 4.189588132, 4.481511813, 4.661879016, 4.820886883, 4.580356391, 4.609294165, 3.404775166, 4.505342279, 5.011204795, 4.394237303, 4.449788825, 3.885622221, 4.528082788, 5.895679253, 3.964680329}	16	4.49343	-6.47859
Q99590	TRUE	6	{"EDLLSAKVCDLK", "KQTSGTSNTR", "NAAIKINKPQR", "NENSFEKQVSCHENSK", "NSLYSETGGKK", "QVSCHENSKSCIR"}	{6.070389327891398, 2.5636879001036346, 5.263034405833794, 8.339850002884624, 4.897240425574799, 6.488643539853785}	8.33985	5.66671	{0.152764901, "NA", 0.06058678, 0.038887499, 0.170349234, 0.050589104}	0.0388875	0.0605868	{4.871910768}	1	4.87191	-6.96904
O95782	TRUE	16	{"AKLLGFGSALLDNVDPNPENFVGAGIIQTK", "ANHPMDAEVTKAK", "ANHPMDAEVTKAK", "FKGDKALDGYSK", "FVCKNNGVLFENQLLQIGVK", "IFKANHPMDAEVTK", "INKELANIR", "KKGPGAGSALDDGR", "KGPGAGSALDDGR", "LINNAIKNDLASR", "LLQCYPPPEDAAVKGR", "PAVSKGDGMR", "THIDTVINALKTER", "TSVQFQNFSPTVVHPGDLQTQLAVQTKR", "WKQLSLPQQEAQK", "YGGAPQALTLKLPVTINK"}	{5.419538891513785, 8.330916878114618, 5.857980995127572, 1.2354537785241972, 5.9818526532897405, 6.040015678847879, 1.9722511499894382, 6.405992359675837, 2.5593737496655913, 3.2819345683112715, 7.540709262671432, 6.06177619758669, 5.465974464504069, 7.7279204545632, 2.7432995278882566, 6.224966365000275}	8.33092	5.91992	{"NA", 0.13674541, 0.13674541, "NA", 0.083319426, 0.168342934, "NA", "NA", "NA", 0.131827007, 0.074914056, 1.76874026, "NA", 0.120862866, 0.118026799, "NA"}	0.0749141	0.131827	{3.446596635, 3.311487322, 3.515032137, 4.678131187, 3.320294865, 3.602126547, 3.968001488, 3.48950736, 3.260241618, 3.116499837, 3.014255548, 3.460983533, 3.568690204, 3.362024476, 3.424914462, 3.219967105, 3.224498419, 3.806328378, 2.628936337, 3.63500177, 3.684485963, 3.608284545, 3.428674596, 3.420337818, 3.57869825}	25	3.4466	-5.52379
Q00537	TRUE	7	{"AKSVPTK", "DLKPQNLLINEK", "GELKLADFGLAR", "LGEGTYATVYKGR", "LTENLVALKEIR", "VSAEEAMKHVYFR", "YKPQPLINHAPR"}	{5.738767836800192, 6.9140860970127225, 5.977279923499917, 5.867896463992655, 6.5453506448223, 6.520422248526446, 8.312882955284357}	8.31288	6.52042	{"NA", 0.093360062, 0.157167668, "NA", 0.155072744, 0.136064293, 0.177787676}	0.0933601	0.155073	{52.91015079, 0.503569797, 0.18336558, 0.537361126}	4	0.520465	-2.47893
P35613	TRUE	8	{"GGVVLKEDALPGQKTEFK", "GGVVLKEDALPGQK", "ITDSEDKALMNGSESR", "KPEDVLDDDDAGSAPLKSSGQHQNDK", "KPEDVLDDDDAGSAPLKSSGQHQNDK", "SESVPPVTDWAWYKITDSEDK", "SSGQHQNDKGKNVR", "SSGQHQNDKGK"}	{7.57440430902258, 8.31000977337515, 5.399171093819823, -0.8109661756099832, -1.0802379238047664, 5.990954860396993, -2.422857003738143, -3.7898253443918013}	8.31001	2.2941	{"NA", 0.199493465, 0.063888635, "NA", "NA", 0.069669311, "NA", "NA"}	0.0638886	0.0696693	{1.679363786, 2.187580191, 2.502430872}	3	2.18758	-5.09763
P17858	TRUE	11	{"ASGAGKAIGVLTSGGDAQGMNAAVR", "ASGAGKAIGVLTSGGDAQGMNAAVR", "AVAFSPVTELKK", "CKAFTTR", "EVQKAMDDKR", "GGSMLGTKR", "KDTDFEHR", "MKTDIQR", "TLPKGQLESIVENIR", "VFANAPDSACVIGLKK", "VNVEHMTEKMK"}	{8.294620748891626, 7.1147834472498515, 6.419538891513786, 4.837943241891027, 6.409390936137703, 5.916476644437717, 6.7251958172266635, 5.405992359675837, 6.820178962415189, 7.21723071622067, 6.501439145158873}	8.29462	6.50144	{0.080774819, 0.080774819, 0.102931265, 0.135392967, 0.102888061, 0.097701801, "NA", 0.099598181, 0.081484133, 0.060822985, 0.070935137}	0.060823	0.089593	{3.43448558, 3.973310065, 3.758644129, 4.171044674, 4.36266213, 5.061334452, 0.050503772, 3.972916563, 4.994230926, 4.015248215, 3.674783571, 3.919399817, 3.808537924, 3.890543498, 4.840459303}	15	3.97292	-6.02944
P61163	TRUE	4	{"ACYLSINPQKDETLETEKAQYYLPDGSTIEIGPSR", "IWQYVYSKDQLQTFSEEHPVLLTEAPLNPR", "LLSEVKK", "MESYDVIANQPVVIDNGSGVIKAGFAGDQIPK"}	{8.294620748891626, 7.110613805500897, 4.711494906650088, 4.786596361890807}	8.29462	5.94861	{0.081325568, 0.153023358, "NA", "NA"}	0.0813256	0.117174	{4.65328464, 3.413004542, 4.179134764, 4.142489902, 4.499304794, 3.816300446, 3.823275288, 3.784028802, 3.125539423}	9	3.82328	-5.55496
P06737	TRUE	10	{"FQNKTNGITPR", "FSQFLETEYKVK", "GIVGVENVAELKK", "IDDVAALDKK", "IHSDIVKTK", "IVALFPKDVDR", "NIAASGKFSSDR", "VLYPNDNFFEGKELR", "YEYGIFNQKIR", "AKPLTDQEKR"}	{2.6808109113921597, 4.182659089726127, 6.797012977836145, 5.940166750482818, 5.802193216941825, 4.490985381301549, 5.504620392403553, 8.285402218862249, 4.493366344468288, 6.5637682784520335}	8.2854	5.65341	{0.073404645, "NA", "NA", "NA", 0.107593696, 0.146363314, 0.108308439, 0.082443344, 0.091176745, 0.101491739}	0.0734046	0.101492	{3.583515155, 31.02496027, 7.551597275, 4.491532109, 5.126788252, 5.040766899, 4.793390395, 5.452907314, 4.122609966, 4.819319984, 4.52643685, 4.767870269, 4.735897797, 4.660676742, 5.272868609, 5.780170444, 5.182879967, 5.738851734, 4.976711179, 4.998483704}	20	4.9876	-6.08633
P49591	TRUE	8	{"FKDPGLVDQLVK", "GITVPEKLK", "GSEKSDDNSYDEK", "KEVMQEVAQLSQFDEELYK", "LKLEAER", "LLIDEAILKCDAER", "SDDNSYDEKYLIATSEQPIAALHR", "VDKGGDPALIR"}	{4.8031666195702005, 5.722466024471092, 6.3110671022555955, 6.663913842115979, 5.145677455195635, 6.835418840475481, 8.285402218862249, 6.56071495447448}	8.2854	6.43589	{0.10527471, 0.102105131, 0.072048973, 0.10395295, "NA", 0.137228132, 0.097724691, 0.191658216}	0.072049	0.103953	{2.803843739, 3.574237588, 3.103141949, 3.428929534, 2.637241085, 3.19316899, 3.206265328, 4.471658524, 2.657070072, 3.500218153, 3.275111626, 3.23742291, 3.82775479}	13	3.23742	-5.48972
Q13045	TRUE	8	{"CSNEKGYFAVTEK", "GAQATLSSTTKAR", "GVDLSGNDFKGGYFPENVK", "KGNEQHAFTR", "LEPVPLKGTSLDPR", "LSVEHKQRPK", "NAEAVLQSPGLSGKVK", "SLEGTEAQVFKAK"}	{6.997744026059633, 6.209453365628951, 7.499845887083206, 7.1147834472498515, 6.783980413683796, 7.464341532761105, 8.285402218862249, 7.988684686772166}	8.2854	7.28956	{0.282576676, 0.12606164, 0.150019882, 0.177272318, "NA", "NA", 0.111392533, 0.112452303}	0.111393	0.138041	{0.512634938, 2.669096404, 1.971809144, 2.106984485, 2.744995635, 2.183547076, 2.59833067, 1.573445702, 2.508803193, 1.782999245, 2.575563198, 2.045666442, 2.206522112, 2.215901604, 1.119128067, 2.274438011, 1.779205125, 2.477819946, 1.030138163}	19	2.18355	-4.29295
Q06210	TRUE	7	{"GNFSSFMQKEIFEQPESVVNTMR", "GYDSAGVGFDGGNDKDWEANACK", "GYDSAGVGFDGGNDKDWEANACKIQLIK", "LVKYMYDNR", "NLAKSVTVE", "QGRPVVICDKEDTETIK", "VNFDDYTVNLGGLKDHIK"}	{5.4329594072761065, -8.57742882803575, 4.897240425574799, 4.721927659227171, 8.276124405274238, 4.1480643217922415, 6.040015678847879}	8.27612	4.89724	{0.067379517, 0.184788865, "NA", 0.096375329, 0.062980764, 0.062200589, 0.076748457}	0.0622006	0.072064	{2.131293245, 1.928488406, 2.499428777, 3.177227749, 2.459850667, 2.870818229, 2.273274584, 3.950303701, 3.098499629, 2.635646169, 2.766905279, 3.210243779, 2.693390905, 2.960270149, 2.031335012, 2.098907593, 3.628605356}	17	2.69339	-5.43635
O95819	TRUE	5	{"HVKTGQLAAIK", "ILHNDPEVEKK", "KGSVVNVNPTNTRPQSDTPEIR", "SGQGKVYPLINR", "SNQTMGWGEKAIEIR"}	{8.2667865406949, 4.807691127813266, 6.736063627871815, 8.247927513443585, 5.722466024471092}	8.26679	6.73606	{"NA", 0.091894323, "NA", 0.835831062, 0.096761444}	0.0918943	0.0967614	{0.984918692, 0.888969578, 0.868832961, 0.924237979, 0.921509531, 0.285677359, 1.228789779, 0.869474049, 1.519844973, 0.743659429}	10	0.90524	-3.30025
Q13418	TRUE	12	{"AEKMGQNLNR", "AEKMGQNLNR", "DIVQKLLQYK", "ERAEKMGQNLNR", "FDMIVPILEKMQDK", "HSGIDFKQLNFLTK", "ICMNEDPAKRPK", "ISMADVKFSFQCPGR", "LNENHSGELWKGR", "NGTLNKHSGIDFK", "YGEMPVDKAK", "YGEMPVDKAK"}	{1.9749090190371696, 1.196005654912407, 5.857980995127572, 1.6998727359965582, 5.282401987246774, 3.2967748692556946, 8.2667865406949, 6.8529975876133165, 7.754887502163469, -7.277984747299766, 2.9048427669596597, 2.038171873474663}	8.26679	3.10081	{0.310544573, 0.310544573, 0.18538776, "NA", 0.122097712, 0.155429172, 0.172148459, 0.173901204, 0.164843927, 0.172501856, 0.138956224, 0.138956224}	0.122098	0.172148	{1.548344074, 1.288688989, 2.971441307, 1.093268845, 4.289202341, 2.415502354, 0.949090542, 1.642988336, 1.071299873, 2.301804336, 1.812001816}	11	1.64299	-3.75021
P54819	TRUE	2	{"AVLLGPPGAGKGTQAPR", "RSDDNEKALK"}	{8.257387842692651, 1.3591164315578121}	8.25739	4.80825	{0.065094984, "NA"}	0.065095	0.065095	{5.854586677, 3.73144378, 5.379905353, 5.59963627, 25.14010932, 5.97694546, 5.831658482, 3.376731356, 5.18248486}	9	5.59964	-6.42664
Q9HCJ1	TRUE	3	{"AVYPAFDKNNPSNK", "CTTLCLGYYKNIHDIIPDR", "LHHVDESVGSKTR"}	{8.257387842692651, 6.078951341394822, 8.228818690495881}	8.25739	8.22882	{0.093747182, 0.083691538, 0.057471511}	0.0574715	0.0836915	{0.591174112, 0.634469109}	2	0.612822	-3.41455
P15880	TRUE	10	{"AEDKEWMPVTKLGR", "AEDKEWMPVTKLGR", "AEDKEWMPVTK", "AEDKEWMPVTK", "CSKEVATAIR", "ETVFTKSPYQEFTDHLVK", "IGKPHTVPCKVTGR", "IMPVQKQTR", "IMPVQKQTR", "TYSYLTPDLWKETVFTK"}	{-0.5502835361959146, 0.36734721964658035, -2.8906452654186396, -3.648851099695117, 2.787807947131773, 3.9740212795045977, 7.845490050944376, 8.247927513443585, 2.655045875930732, 6.066089190457772}	8.24793	2.72143	{3.167039397, 3.167039397, 6.753055834, 6.753055834, "NA", 0.144068811, "NA", 0.216747539, 0.216747539, "NA"}	0.144069	3.16704	{4.794539664, 4.78348685, 5.717195581, 5.057251216, 5.514005066, 7.437741403, 0.137096647, 5.847967312, 5.123413207, 5.496086929}	10	5.30975	-5.20381
Q99643	TRUE	2	{"NAVPLGTTAKEEMER", "NAVPLGTTAKEEMER"}	{8.238404739325079, 5.620586410451877}	8.2384	6.9295	{0.062305766, 0.062305766}	0.0623058	0.0623058	{3.958320306, 4.142786017}	2	4.05055	-6.02261
O15519	TRUE	6	{"KAVETHLLR", "LKEQLGAQQEPVKK", "NVEFKAQK", "NVLQAAIQKSLKDPSNNFR", "SLKDPSNNFR", "YKQSVQGAGTSYR"}	{6.491853096329675, 8.228818690495881, 4.765534746362977, 5.282367844460005, 7.518849828707692, 6.719731056749852}	8.22882	6.60579	{"NA", "NA", 0.056401305, 0.173563535, 0.136462234, 0.259345215}	0.0564013	0.155013	{4.343686653}	1	4.34369	-6.26705
P24539	TRUE	5	{"LAQLEEAKQASIQHIQNAIDTEK", "LNEQKLAQLEEAK", "SQQALVQKR", "TFHTGQPHLVPVPPLPEYGGKVR", "VVLSAAATAAPSLKNAAFLGPGVLQATR"}	{8.219168520462162, 6.350497247084134, 5.137503523749935, 7.0916998341368105, 6.880195728943098}	8.21917	6.8802	{0.071074988, 0.079105412, 0.047535295, 0.076496332, 0.04521893}	0.0452189	0.071075	{6.237824224, 120.6282539, 5.922462775, 7.059256458, 6.094173257, 6.496995683, 8.177738698, 5.996999435, 7.188340428}	9	6.497	-7.1667
Q96RF0	TRUE	9	{"EYQKVGQSFR", "FEEDFISKR", "FPVISVPHLPEKQATGR", "GGSVPPQHHPSGPKSSATVSR", "KMDDSALQLNHTANEFAR", "KQVTGFK", "LAEKFPVISVPHLPEKQATGR", "LAEKFPVISVPHLPEK", "SGGEAFVLGEASGFVKDGDK"}	{7.339326288409444, 8.219168520462162, 6.809928865721432, 3.923569883179812, 5.4724877714627445, 6.646738698307845, 7.094932917110211, 7.807354922057604, 6.523561956057013}	8.21917	6.80993	{0.06873916, 0.078233901, "NA", 0.109706774, 0.077813928, "NA", 0.177255284, 0.086099178, 0.11118536}	0.0687392	0.0860992	{3.029874047, 3.006492309, 2.80928006, 2.923787806, 3.431122645, 2.950716771}	6	2.9786	-5.43736
O94925	TRUE	5	{"DGPGETDAFGNSEGKELVASGENK", "ELVASGENKIK", "GLSSSPSEILQELGKGSTHPQPGVSPPAAPAAPGPK", "QSGGKVADYIPQLAK", "YVGKEPSGLR"}	{6.371558862611964, 7.169925001442313, 7.6582114827517955, 5.578938713093387, 8.20945336562895}	8.20945	7.16993	{0.035592916, "NA", 0.051360131, 0.182831787, 0.11390623}	0.0355929	0.0826332	{1.823813361, 3.1923847, 0.77398136, 2.922437706, 1.86458974, 1.825589682, 1.819145417, 2.005624567, 1.966371836, 0.718341062, 2.073773784, 1.898352291}	12	1.88147	-5.72413
P61970	TRUE	1	{"AAIVEKLSSLPFQK"}	{8.199672344836364}	8.19967	8.19967	{0.061119263}	0.0611193	0.0611193	{5.525146025, 3.386638505, 5.83257071, 5.544027932}	4	5.53459	-6.5007
Q9H7F0	TRUE	10	{"AAIKDCEVVLLR", "FYTGELVKAIVVR", "GIGDELYNPETHKR", "GLDEGVSCTSIYEKHSAGLTK", "ISKYSQTESQQIR", "LTWHKVQNISR", "SMSNKLSNGHAVCLIENPTEENR", "TGFSTSKGQLVR", "TNLPNPSVDVKGIGDELYNPETHKR", "VLSLETYPVSSPKSMSNK"}	{5.285402218862249, 5.37851162325373, 8.189824558880018, 3.6573484261028386, 4.1791274944883385, 5.700439718141093, 3.95911315226018, 5.60643500624525, -0.8802054874652857, 3.3255650716466962}	8.18982	4.73226	{0.148476641, 0.076718318, 0.100453677, 0.05606062, 0.06856608, 0.109327847, 0.065160149, 0.065130194, "NA", 0.080593003}	0.0560606	0.0767183	{4.353149541, 4.429000063}	2	4.39107	-6.29144
Q96PQ7	TRUE	4	{"DGLKTLNTVECYNPK", "GATSIEKYDLR", "HKQLCDVILVAGDR", "TLNTVECYNPKTK"}	{0., 8.179909090014934, 6.0916998341368105, 7.643856189774726}	8.17991	6.86778	{0.205561518, "NA", 0.189814536, 0.190098259}	0.189815	0.190098	{3.16724616}	1	3.16725	-4.06057
O94855	TRUE	9	{"AADCPGKLFIFHSSLPTAEAPGK", "IPKEEQEETSAIR", "KLVNTDKEK", "LTIVKQR", "LVNTDKEK", "LVNTDKEKILFQPQTNVYDSLAK", "QAQIPLAAVIKPFATIPSNESPLYLVNHGESGPVR", "QFLVEDKGLYGGSSYVDFLCCVHK", "SAFKAVLHQPLK"}	{8.169925001442312, 6.79960542245267, 2.5039053009210392, 7.390598905552462, 7.100136671285451, 7.51254295509686, 1.9912636911081925, 5.357552004618084, 6.9354597478052895}	8.16993	6.93546	{0.095772189, "NA", "NA", 0.19349833, 0.17182333, "NA", "NA", 0.114542924, 0.175815923}	0.0957722	0.171823	{1.649271998, 2.517195344, 1.28614981, 1.522290554, 1.347730695, 1.7342116, 1.764652548, 1.344093422, 2.170840123, 2.561286219, 3.030922146, 0.149453565, 1.303032542, 1.398821075, 1.32282965, 1.123659302, 1.52534563}	17	1.52229	-3.99049
P50750	TRUE	9	{"AFSLAKNSQPNR", "DGVLKLADFGLAR", "DMKAANVLITR", "DMKAANVLITR", "IGQGTFGEVFKAR", "KGSQITQQSTNQSR", "LELVKGQK", "TGQKVALK", "AKQYDSVECPFCDEVSK"}	{7.372561366902311, 6.247927513443586, 7.820178962415189, 6.259272487037595, 6.822730147944521, 8.169925001442312, 5.446256229889564, 3.943119606587931, 5.24031432933371}	8.16993	6.25927	{0.136424233, 0.16111184, 0.119457552, 0.119457552, 0.205393255, 0.15623041, "NA", "NA", "NA"}	0.119458	0.146327	{0.677600777, 1.558935625, 0.511351839, 0.681230136}	4	0.679415	-2.5078
P20618	TRUE	8	{"AGGSASAMLQPLLDNQVGFKNMQNVEHVPLSLDR", "AGGSASAMLQPLLDNQVGFKNMQNVEHVPLSLDR", "AGGSASAMLQPLLDNQVGFKNMQNVEHVPLSLDR", "CYKLTDK", "DSPKCYK", "ICIVTKEGIR", "LTDKTVIGCSGFHGDCLTLTK", "TVIGCSGFHGDCLTLTKIIEAR"}	{6.050557835370622, 6.292781749227847, 8.159871336778389, 3.7951587928096018, 5.972692654004265, 3.969085697837013, 6.228352669302002, 6.343407822297814}	8.15987	6.13946	{0.23181165, 0.23181165, 0.23181165, 0.073982693, 0.146377239, 0.059392474, 0.080331606, 0.093869104}	0.0593925	0.120123	{4.369035187, 4.86610862, 4.164236056}	3	4.36904	-6.20089
Q00653	TRUE	7	{"ASDGSFSLPLKPVISQPIHDSKSPGASNLK", "ASDGSFSLPLKPVISQPIHDSK", "ASDGSFSLPLKPVISQPIHDSKSPGASNLK", "GGDVSDSKQFTYYPLVEDKEEVQR", "GHTPLDLTCSTKVK", "VQKDDIEVR", "YGCEGPSHGGLPGASSEKGR"}	{6.542258049766919, 8.159871336778389, 5.963474123974886, 6.789207575347345, 6.346956889378886, 4.057718742734041, 7.029011086659068}	8.15987	6.54226	{"NA", "NA", "NA", 0.115298851, 1.364952088, "NA", 0.210065875}	0.115299	0.210066	{1.545810648, 1.382828759, 0.706410455, 1.443527369, 4.28184524, 0.09503434, 1.110701588, 1.450137353, 1.063330897, 1.09502804, 6.773683461, 0.867065646}	12	1.24677	-3.43474
P13010	TRUE	14	{"ALQEKVEIK", "CFSVLGFCKSSQVQR", "EEASGSSVTAEEAKK", "ETVYCLNDDDETEVLKEDIIQGFR", "IAAYKSILQER", "IKTLFPLIEAK", "QYMFSSLKNSK", "SQIPLSKIK", "TDTLEDLFPTTKIPNPR", "TLFPLIEAKKK", "TWTVVDAKTLK", "TWTVVDAKTLKK", "VDEEQMKYK", "YGSDIVPFSKVDEEQMK"}	{-4.711494906650088, 2.3131098035737367, -5.20945336562895, 1.5008982359326815, 1.9068777717095946, 1.7957658859592331, 1.5073263648699484, 1.1318533938236428, 0.991229790372268, -1.411843364360284, 0., 1.071106200797351, 2.170908098612135, 8.129283016944965}	8.12928	1.31638	{"NA", 0.092841826, "NA", 0.049685807, 0.090793003, 0.077481077, 0.066892395, 0.066145559, 0.105196305, "NA", "NA", "NA", 0.065230132, 0.095617974}	0.0496858	0.0774811	{3.119657971, 3.073930417, 2.677438095, 3.928125411, 3.207231571, 3.166867281, 4.640198787, 2.977097626, 2.649635177, 3.609130682, 3.366906631, 3.235899229, 3.162324939, 3.045266794, 3.034185476, 3.423279743, 3.18813716, 5.16022344, 3.261570314, 3.473678646}	20	3.19768	-6.00805
Q9H6R4	TRUE	3	{"AELYKEPTNEELNR", "ATATHTDVLKDGFVFR", "LLPTKNNVR"}	{6.683696454306516, 4.572889668420581, 8.118941072723507}	8.11894	6.6837	{0.067235234, 0.135909485, 0.091810958}	0.0672352	0.091811	{1.034125914}	1	1.03413	-3.94305
O95602	TRUE	11	{"ALKLESENR", "CLLNETTNNKNEK", "EAVAKQLLTPATGAPKPQGTK", "EGLVDTAVKTSR", "FKEEVNHYSNEINK", "GGTGLFELKQPLR", "HVKNGDILLLNR", "ILPEEKVLR", "LPEEVATPTTDEEKDSLIAIDR", "LSVKSITNPR", "SYEKSELSLDR"}	{6.689299160535892, 6.56071495447448, 7.139551352398794, 8.108524456778168, 5.572889668420582, 6.285402218862249, 5.529820946528695, 6.921245888585588, 5.129283016944966, 6.590961241342599, 6.5298209465286945}	8.10852	6.56071	{0.162125396, 0.132941071, "NA", 0.131608245, 0.148708299, 0.206286408, 1.635794656, 0.182356486, "NA", 0.171234369, 0.107331135}	0.107331	0.162125	{0.66675948}	1	0.666759	-2.6351
Q16658	TRUE	13	{"ASNGKFVTSK", "ATKVGKDELFALEQSCAQVVLQAANER", "KQIWTLEQPPDEAGSAAVCLR", "KVTGTLDANR", "QGMDLSANQDEETDQETFQLEIDRDTKK", "SGKVAFR", "SSYDVFQLEFNDGAYNIKDSTGK", "VAIKVGGR", "VGKDELFALEQSCAQVVLQAANER", "VNASASSLKK", "YLAADKDGNVTCER", "YLAPSGPSGTLKAGK", "YLKGDHAGVLK"}	{7.6865005271832185, 7.131342539123261, 3.196634193233077, 3.704871964456353, 5.329123596291567, 7.026800059343715, 6.385431037193521, 5.314696525656287, 7.050392687987639, 6.409390936137703, 5.046728308076637, 6.257177926483418, 8.098032082960527}	8.09803	6.38543	{3.251453107, 0.192060246, 0.200435067, 0.16719353, "NA", 0.151387507, 0.157232105, "NA", 0.503223151, 0.152285836, 0.24377053, 0.180026141, 3.803138275}	0.151388	0.19206	{4.937267553, 4.179992024, 4.109581025, 4.128970529, 3.914159818, 4.375765539, 5.173781508, 4.214568137, 4.494792928, 4.608878083, 4.066509344, 3.824823585}	12	4.19728	-4.79314
Q9P0J0	TRUE	6	{"DVPDWKVGESVFHTTR", "ENLEEEAIIMKDVPDWK", "ENLEEEAIIMKDVPDWK", "VKQDMPPPGGYGPIDYKR", "VKQDMPPPGGYGPIDYKR", "VKQDMPPPGGYGPIDYK"}	{6.986410935252045, 8.08746284125034, 4.8875252707415875, 7.754887502163469, 6.22881869049588, 6.409390936137703}	8.08746	6.6979	{0.066141483, 0.149118368, 0.149118368, 0.100985362, 0.100985362, 0.076483578}	0.0661415	0.100985	{3.95414862}	1	3.95415	-5.90167
P06733	TRUE	27	{"AGAVEKGVPLYR", "AVEHINKTIAPALVSK", "AVNEKSCNCLLLK", "DATNVGDEGGFAPNILENKEGLELLK", "EGLELLKTAIGK", "FTASAGIQVVGDDLTVTNPKR", "GNPTVEVDLFTSKGLFR", "GVSKAVEHINK", "IEEELGSKAK", "IEEELGSKAK", "IGAEVYHNLKNVIK", "KLNVTEQEKIDK", "KLNVTEQEK", "LAKYNQLLR", "LMIEMDGTENKSK", "LNVTEQEKIDK", "RIAKAVNEK", "SCNCLLLKVNQIGSVTESLQACK", "SGKYDLDFKSPDDPSR", "SGKYDLDFK", "TAIGKAGYTDK", "TIAPALVSKK", "VNQIGSVTESLQACK…	{2.4276375360584774, 1.0264722113611913, 1.1064509416306425, 8.076815597050832, 7.5804470195986635, 3.619405405429215, 6.28169825009883, -0.2698053638112298, 1.2837929660005913, 1.3406004649378074, 6.149747119504682, -0.37439551478149785, -0.2112840312033699, 3.237825050093027, 4.487435761382242, -5.37851162325373, 1.2776388187425656, 1.6931441524505724, 8.03342300153745, 1.8349407537295037, 1.57…	8.07682	1.69314	{0.079937649, 0.074258386, 0.080988737, 0.108082444, 0.113880209, 0.162775612, "NA", 0.191001262, 0.678432946, 0.678432946, 0.096182278, "NA", 4.43945802, 0.099372779, 0.103050308, 0.114573513, "NA", 4.868901871, 0.092126818, 0.062462899, 0.149890368, 0.11943657, "NA", 0.104715554, 0.062656845, 0.059099888, 5.512762282}	0.0590999	0.108082	{4.788716647, 5.31289883, 4.958649868, 5.262313659, 5.468114853, 5.367350067, 5.425137389, 5.236051568, 5.397917177, 5.423342823, 5.226533831, 5.972164744, 4.957634009, 4.707321538, 5.243778179, 5.539611157, 5.600049521, 5.506436426, 5.083756488, 4.473046486, 5.31275063}	21	5.31275	-6.49016
P34897	TRUE	8	{"AALEALGSCLNNKYSEGYPGK", "AALEALGSCLNNKYSEGYPGKR", "EYSLQVLKNAR", "HADIVTTTTHKTLR", "SFLLKDSETSQR", "TAKLQDFK", "VLELVSITANKNTCPGDR", "YSEGYPGKR"}	{7.51254295509686, 4.700439718141093, 3.5458929360425637, 8.076815597050832, 3.0799553045813983, 5.129283016944966, 7.832890014164742, 7.592457037268081}	8.07682	6.32091	{0.087852298, "NA", 0.107486315, 0.097478007, 0.086614656, "NA", 0.101636032, 0.05162333}	0.0516233	0.0926652	{2.047931158, 0.894569457, 2.72839405, 2.83087019, 2.85892382, 3.507160558, 2.80953651, 2.90448279, 3.064026975}	9	2.83087	-5.77708
Q8TAT6	TRUE	9	{"DECLLPCKDAPELGYAKESSSEQYVPDVFYK", "DECLLPCKDAPELGYAK", "DVDKFGNEITQLAR", "ESSSEQYVPDVFYKDVDK", "FVALENISCKIK", "KTGNQHFGYLYGR", "TRNEELAQTWKR", "VFGAPNVVEDEIDQYLSKQDGK", "YTEHKDIPLGIR"}	{5.161887682376895, 8.076815597050832, 6.62351574149055, 0., 6.507794640198697, 6.381975478557301, 6.46597446450407, 3.0175700356036033, 6.807354922057605}	8.07682	6.46597	{"NA", 0.101597569, 0.087543414, 0.081207056, 0.080401829, 0.125402178, 0.122105413, 0.078577234, "NA"}	0.0785772	0.0875434	{3.634234992, 0.113507729, 3.319549764, 2.927835135, 3.04902347, 2.979188768, 2.522782123, 2.97423075, 3.045015835, 1.987891873, 3.64324969}	11	2.97919	-5.24466
Q9BSJ8	TRUE	15	{"DKYVKGLIEGK", "FFLQDPQSQELDVQVKDDSR", "FLGGLVKGK", "GKSDPYVKLK", "GKSDPYVK", "GLIEGKSDPYALVR", "GTKHLSPYATLTVGDSSHK", "HLSPYATLTVGDSSHKTK", "IHVLEAQDLIAKDR", "IIGVKVHPGQR", "KLVSIVHGCR", "QLLDDEEQLTAKTLYMSHR", "QLLDDEEQLTAKTLYMSHR", "TKTISQTSAPVWDESASFLIR", "VELGEKPLR"}	{8.076815597050832, 2.823458230241522, 5.104336659814736, 5.392452541842059, 4.167104020617064, 7.6865005271832185, 3.8337755407806866, 7.207502459258789, 7.832890014164742, 4.737143567776893, 0.4624504417536259, 2.2337009118756272, 2.0569805247230266, 6.10013667128545, 2.0820357688660116}	8.07682	4.73714	{"NA", 0.192502241, "NA", "NA", "NA", 0.139871276, "NA", "NA", 0.575348401, 0.157347215, "NA", 0.11932996, 0.11932996, "NA", 0.170166556}	0.11933	0.157347	{3.422815644, 3.422732132, 2.805038659, 2.872275834, 2.759132025, 3.193268096, 3.101737093, 2.783737689, 5.164147173, 2.865402997, 3.933609752, 3.118186671, 2.647704899, 2.504445985, 2.752759256, 3.055668449, 2.899959557}	17	2.89996	-4.603
Q15436	TRUE	11	{"DLSAKQLQEMLGLSK", "FGEYHKDDPSSFR", "GTKDLSAK", "ISGAIGPCVSLNSKGPCVSENEIGTGGTCQWK", "KLAVSSAA", "KSGYQDMPEYENFR", "LCQKFGEYHKDDPSSFR", "MVQVHELGCEGISKSYVFR", "MVQVHELGCEGISKSYVFR", "SWHDIDKDNAKYVK", "SWHDIDKDNAK"}	{2.6203200936384725, 7.45450493755737, 0., 7.583458910130769, 6.6582114827517955, 4.316536334501141, 8.066089190457772, 5.956699980315953, 5.4329594072761065, 7.015693807105146, 2.604591399793342}	8.06609	5.9567	{0.134974376, 0.140843389, "NA", 0.101644284, "NA", 0.150704911, 0.121818062, 0.210203985, 0.210203985, "NA", "NA"}	0.101644	0.140843	{4.134300212, 3.569539202, 0.413135445, 2.731250023, 3.556551509, 6.473423114, 3.907534118, 3.319038415, 2.974462292, 3.257901874, 3.681510944, 3.258687274, 3.311875202, 3.564944834}	14	3.43779	-5.07988
Q13547	TRUE	7	{"ANAEEMTKYHSDDYIK", "ISICSSDKR", "LHISPSNMTNQNTNEYLEKIK", "SIRPDNMSEYSKQMQR", "SIRPDNMSEYSKQMQR", "VMTVSFHKYGEYFPGTGDLR", "YHSDDYIKFLR"}	{8.05528243550119, -0.44697270336860573, 2.6871428955276344, 2.3824454469675174, 2.0732489820306386, 5.817623257511432, 2.825178027537824}	8.05528	2.68714	{0.114641423, "NA", 0.12047555, 0.107345159, 0.107345159, 0.103718028, 0.134063144}	0.103718	0.110993	{1.076670158, 1.169283913, 0.91180642, 0.820546749, 0.723663544, 0.918813633, 1.021169632, 0.896979446, 3.286455729}	9	0.918814	-3.14711
Q2TAY7	TRUE	6	{"AAVKDVEEEKFPTQLSR", "AHSKGVTCLSFSK", "DTEMLATGAQDGKIK", "DVEEEKFPTQLSR", "EAYPDGSSKEK", "FGQKSHVECAR"}	{7.193771743396681, 5.230544201756186, 6.911691581872339, 6.587964988882679, 6.832890014164742, 8.05528243550119}	8.05528	6.87229	{0.075599646, 0.074873347, 0.166844707, "NA", 0.065989155, 0.058218416}	0.0582184	0.0748733	{3.64784612, 0.666039618, 0.760971582, 0.681699944, 0.23987888, 0.858137891}	6	0.721336	-3.63112
P23396	TRUE	11	{"ELTAVVQKR", "FGFPEGSVELYAEKVATR", "GCEVVVSGKLR", "GGKPEPPAMPQPVPTA", "IRELTAVVQKR", "KPLPDHVSIVEPKDEILPTTPISEQK", "KPLPDHVSIVEPKDEILPTTPISEQK", "TQNVLGEKGR", "TQNVLGEKGRR", "YKLLGGLAVR", "AVQISKK"}	{2.0418201756946273, 2.9758606464145823, 2.196397212803504, -0.9805226255006964, 5.292781749227846, -2.147487612322557, 8.044394119358454, 1.2499782530083472, 0.892471535695555, 4.548436624696042, 3.063775910433315}	8.04439	2.1964	{0.103084808, 0.138965874, 0.185680749, "NA", "NA", "NA", "NA", 0.129558534, "NA", "NA", 0.18468015}	0.103085	0.138966	{5.022596344, 5.860950233, 4.5624711, 4.993073777, 4.824838758, 4.769462319, 5.227068578, 5.07382506, 5.996589568, 4.917535933, 5.586436389}	11	5.0226	-5.60653
Q15404	TRUE	2	{"EIGELTQLKELHIQGNR", "LTVLPPELGNLDLTGQKQVFK"}	{8.044394119358454, 7.870364719583405}	8.04439	7.95738	{0.060353557, 0.051144766}	0.0511448	0.0557492	{3.369563454, 3.17044965, 3.364156476, 4.850713314, 2.690358378, 4.183678653, 3.393950409, 3.127824586, 3.290148572, 3.465462576}	10	3.36686	-6.04067
P22695	TRUE	4	{"ATAAPAGAPPQPQDLEFTKLPNGLVIASLENYSPVSR", "GGLGLSGAKANYR", "LTSSLTTKGASSFK", "TIAQGNLSNTDVQAAKNK"}	{6.026800059343715, 8., 6.277984747299765, 8.03342300153745}	8.03342	7.13899	{"NA", 0.055196426, 0.087537997, 0.045022437}	0.0450224	0.0551964	{3.868301206, 4.764691851, 4.293175697, 4.234746177, 4.142822341, 4.682581651, 4.735261594, 4.084061261, 4.916884061, 4.25107697, 3.717173587}	11	4.25108	-6.56104
P25705	TRUE	7	{"ADGKISEQSDAK", "AMKQVAGTMK", "EPMQTGIKAVDSLVPIGR", "STVAQLVKR", "TSIAIDTIINQKR", "VGLKAPGIIPR", "VVDALGNAIDGKGPIGSK"}	{4.934873791628339, 4.0919156879496565, 5.336283387864433, 5.892391025913404, 8.03342300153745, 6.303780748177103, 7.369815424283912}	8.03342	5.89239	{0.048162457, 0.075457189, 0.098095148, 0.087988061, 0.066991401, 0.078199894, 0.062485751}	0.0481625	0.0754572	{5.278450031, 6.190086709, 7.871389878, 5.546201588, 5.433833117, 5.508547129, 7.955659945, 5.382281672, 5.882817962, 5.931565826, 6.306140545, 6.279339029, 5.669369232}	13	5.88282	-6.93245
P35232	TRUE	4	{"EFTEAVEAKQVAQQEAER", "FVVEKAEQQKK", "NVPVITGSKDLQNVNITLR", "AAKVFESIGK"}	{8.022367813028454, 5.300123724569015, 5.705977901682522, 5.485426827170242}	8.02237	5.5957	{0.045683575, "NA", 0.069404446, 0.850937392}	0.0456836	0.0694044	{4.457092452, 4.386884273, 5.088419086, 4.461148681, 4.745554, 4.860899147, 6.049417915, 4.695683352}	8	4.72062	-6.69116
Q14240	TRUE	2	{"DFTVSALHGDMDQKER", "KGVAINFVTEEDKR"}	{8.022367813028454, 6.026800059343715}	8.02237	7.02458	{0.058969072, "NA"}	0.0589691	0.0589691	{2.510847776, 1.884532119, 30.91405706, 2.26749362}	4	2.38917	-5.34041
Q16555	TRUE	11	{"AITIANQTNCPLYITKVMSK", "GLYDGPVCEVSVTPKTVTPASSAK", "GTVVYGEPITASLGTDGSHYWSKNWAK", "IAVGSDADLVIWDPDSVKTISAK", "KKGTVVYGEPITASLGTDGSHYWSK", "MSVIWDKAVVTGK", "QIGENLIVPGGVKTIEAHSR", "TISAKTHNSSLEYNIFEGMECR", "TSPAKQQAPPVR", "TVTPASSAKTSPAK", "VMSKSSAEVIAQAR"}	{8.022367813028454, 1.3173408253917105, 6.116863757690899, 5.897240425574799, 5.678071905112638, 6.313909905616724, 6.350497247084134, 1.6996294428932335, 1.1422715554272767, 3.423954975137838, 5.940166750482818}	8.02237	5.89724	{0.109529598, 0.165779138, 0.161648594, "NA", "NA", 0.093461821, 0.146714346, 0.15719007, 0.196928834, 0.186194782, 0.391632822}	0.0934618	0.161649	{5.508934308, 4.260291872, 5.083340405, 4.843872692, 5.17948927, 4.736458355, 4.910155579, 4.822868888, 5.19135402, 4.806351307, 4.976342759, 4.85111014, 5.055945772, 5.522662156}	14	4.94325	-5.72494
P35658	TRUE	2	{"LSPMKQAQLR", "TTIESHTKSLPK"}	{5.459431618637298, 8.011227255423254}	8.01123	6.73533	{"NA", 0.373603015}	0.373603	0.373603	{2.737131576, 3.48662422, 3.417344508, 3.974623355, 3.923553753, 1.817789569, 2.290310001, 6.8511, 3.085232446, 2.927000281, 31.19856097, 2.486876597, 3.901563104, 7.352348835, 3.073323841, 4.522667614, 24.40285021, 2.768830818, 3.216886462, 2.42047039, 3.264260903}	21	3.26426	-3.12718
Q96AD5	TRUE	5	{"EMCKQGYR", "FIEVSKEAR", "LSKALFPPEPLVLR", "NNLSLGDALAKWEECQR", "YVDGGISDNLPLYELKNTITVSPFSGESDICPQDSSTNIHELR"}	{5.177917792195843, 8.011227255423254, 5.590961241342599, 7.781359713524661, 7.620586410451877}	8.01123	7.62059	{0.121021301, 0.130965893, 0.176252459, 0.123634558, "NA"}	0.121021	0.1273	{0.917399358}	1	0.917399	-2.92229
Q99829	TRUE	5	{"FETVQKLR", "GTITVSAQELKDNR", "NNLNPTWKR", "SEVIKNNLNPTWK", "SYKNSGTIR"}	{2.3753373754585865, 8., 6.857980995127572, 7.03121873061072, 1.6485276294986224}	8	6.85798	{0.615692016, 0.168881098, 0.168970956, 0.22292985, 0.155673251}	0.155673	0.168971	{3.866490487, 0.109928617, 4.406223168, 4.122507364}	4	3.9945	-4.68142
Q9NV96	TRUE	6	{"DDSQLNGDSSALLNPSKECEPYR", "DEVDGGPPCAPGGTAKTR", "SRDDSQLNGDSSALLNPSKECEPYR", "AMNYNAKDEVDGGPPCAPGGTAKTR", "AMNYNAKDEVDGGPPCAPGGTAK", "AMNYNAKDEVDGGPPCAPGGTAK"}	{4.443464307585265, 2.0565070962166905, 7.988684686772166, 1.660811506557302, -0.08278859871376149, -0.5183870259446404}	7.98868	1.85866	{0.088465374, 0.102217915, 0.112766342, 0.057459267, 0.092302938, 0.092302938}	0.0574593	0.0923029	{0.160587174, 2.20593165, 2.636979937, 3.836333024}	4	2.42146	-5.39719
Q14914	TRUE	4	{"LKEGDTMMGQQVAK", "TVESLEETLKK", "VVESKNVALPK", "VVGAVGSDEKVAYLQK"}	{6.10852445677817, 6.423314557678737, 7.978884166085923, 6.177917792195844}	7.97888	6.30062	{0.153233822, 0.092416235, "NA", 0.07933049}	0.0793305	0.0924162	{5.702447116, 5.271241183, 5.709952431, 5.704869587, 5.868642294, 4.854501727, 5.193389926, 6.294655672, 6.268980312}	9	5.70487	-6.16817
P27708	TRUE	12	{"AHWTPFEGQKVK", "DDQLKVIECNVR", "FLSSAAAVSKEHPVVISK", "FLSSAAAVSKEHPVVISK", "ILALDCGLKYNQIR", "KEEILLIKAAK", "LGPGKGEVRPELGSR", "LSSFVTKGYR", "LVQNGTEPSSLPFLDPNARPLVPEVSIKTPR", "NSVTGGTAAFEPSVDYCVVKIPR", "SFEEAFQKALR", "VHVDCMTSQKLVR"}	{4.972692654004264, -0.1987798641144973, 6.22881869049588, 7.7414669864011465, 6.746850183098051, 6.504620392403553, 7.977279923499917, 6.593951283948411, 7.316507819103109, 6.554588851677638, 6.078951341394822, 6.572889668420582}	7.97728	6.56374	{0.674608048, 0.468676617, 0.300496738, 0.300496738, 0.404086042, "NA", "NA", 0.294222803, "NA", 0.349391347, 0.387378387, 0.367964685}	0.294223	0.367965	{2.928307663, 2.646265855, 4.256744482, 1.526197804, 2.440014555, 3.668954246, 3.184639989, 3.599991871, 3.111968347, 2.500788237, 3.557385785, 3.019950013, 2.605378233, 2.976556759, 3.443737581, 2.627272222, 3.161647844, 3.560362997, 4.078360393, 0.376745783, 3.565634183}	21	3.11197	-3.40285
Q5T4S7	TRUE	34	{"AEHASSLLELASTTKCSSVK", "AVQCLNTSSKEGK", "AVQCLNTSSKEGKDLDPEVFQR", "AVSNINTLLDKADR", "AYLLQNFNEEGTTEKPSKEK", "AYLLQNFNEEGTTEKPSK", "DNPEATQQMNDLIIGKVSTALK", "DQALLSKAVQCLNTSSK", "EAATKSSR", "EDGSCLALVKR", "EEALQADKK", "EGKDLDPEVFQR", "EYSQKAVEILR", "GQVVTKTALLK", "IIQKVFASR", "KELLEYDLQQR", "KTATITTR", "KVQLTPGQTEVK", "LASAPVPFTVLSLTGNPCKEDYLAVCGLK", "LPQTVKTLSDVEDQKELASPVSPELR", "LSSIKVDTR", "L…	{2.615659297944073, 7.542258049766918, 6.247927513443586, 7.232660756790275, 7.409390936137703, 6.620586410451877, 6.459431618637298, 7.121015400961366, 4.596935142387233, 4.452843727236082, 4.857980995127573, 7.261154672615571, 5.968090752045257, 5.73973645218954, 6.16591193893569, 5.270528942380718, 5.872828759534886, 6.083213368248982, 5.385431037193521, 6.008988783227255, 5.008988783227255, 4…	7.97728	5.88986	{0.122826297, 0.042040051, 0.100754747, 0.074634983, "NA", 0.068744848, 0.078261457, 0.08178417, "NA", "NA", 0.084784378, 0.12368158, "NA", 0.034891614, 0.082720184, 0.130536528, 0.114573449, "NA", "NA", 0.080255704, 0.118841227, "NA", 0.149532695, 0.149532695, 0.074195216, 0.08318874, 0.094485616, "NA", 0.059040828, 0.087872431, 0.112184962, "NA", 0.065376397, 0.068913798}	0.0348916	0.0831887	{1.986240777, 0.060449365, 1.758498622, 1.794995435, 2.047157688, 1.796650722, 2.25559787, 2.323648097, 1.691737174, 1.115633997, 3.318189425, 2.476727836, 2.106926739, 1.374570786, 2.123407287, 2.198805655, 1.040305185, 1.450868384, 5.220774222, 2.143214499, 1.569806641, 0.545583637, 1.877992051, 2.147582647, 2.15964297, 2.573280933, 2.035409142, 2.118684542, 1.84083582, 1.522915597, 1.980484712…	58	2.0432	-5.8718
Q99707	TRUE	9	{"EGEDDFLEKAR", "EIAEAVKNCKPR", "EKLNEEHFR", "FVAGALGPTNKTLSVSPSVERPDYR", "IFNDKTVGGEAR", "KVIQTDEWR", "QQAEKDSASTEPYYCLSDFIAPLHSGIR", "THTAVKIAPR", "YAPRPIFISGTIVDKSGR"}	{5.71699089440494, 7.572889668420582, 4.133258110990425, 7.977279923499917, 3.9437597435767096, 4.9354597478052895, 5.542258049766918, 5.283968293590408, 5.902073579310743}	7.97728	5.54226	{0.407270606, 0.269449188, "NA", 0.29021451, 0.253290939, "NA", 0.289752526, 0.326753339, "NA"}	0.253291	0.289984	{0.952644354, 1.248387878, 3.687176128, 1.277196441, 1.105155053, 1.256335459, 0.88655902, 0.358775793, 0.798935884, 0.810073849, 2.618594107, 2.026970148, 0.997446574}	13	1.10516	-2.12538
P11413	TRUE	11	{"ATPEEKLK", "ATPEEKLKLEDFFAR", "CISEVQANNVVLGQYVGNPDGEGEATKGYLDDPTVPR", "IIVEKPFGR", "KQSEPFFKATPEEK", "LKLEDFFAR", "LQFHDVAGDIFHQQCKR", "NVKLPDAYER", "QSEPFFKATPEEK", "VLKCISEVQANNVVLGQYVGNPDGEGEATK", "VQPNEAVYTKMMTK"}	{4.906890595608519, 5.24166113746269, 7.498250867527826, 6.043258263443025, 7.385431037193521, 6.314696525656286, 6.877744249949002, 7.820178962415189, 7.809003436527608, 7.1977081579558515, 7.974030729374726}	7.97403	7.19771	{0.139750259, 0.16513948, 0.197338827, 0.088551601, "NA", 0.072687655, 0.136787638, 0.100412974, 0.098249726, "NA", 0.135746195}	0.0726877	0.135746	{4.32819981, 4.442959394, 4.618199471, 4.022867662, 6.800872284, 4.537969584, 3.990448677, 4.567791465, 4.488654541, 4.57002857, 4.088525107, 4.329962385, 4.623689189, 4.043080878}	14	4.46581	-5.94107
P04843	TRUE	5	{"HTGAVLKGPFSR", "IILPEGAKNIEIDSPYEISR", "LKKDTYIENEK", "LKTEGSDLCDR", "VSEMQKLDAQVK"}	{7.966131425734684, 4.678432936092255, 1.4466075782797136, -0.12658049656514306, 1.7067077730735254}	7.96613	1.70671	{"NA", 0.730525768, "NA", 0.931838062, "NA"}	0.730526	0.831182	{3.742705956, 3.915535111, 4.056962234, 4.570211562, 4.229546045, 3.798174719, 4.259510787, 4.372938123, 3.780935551, 4.164700973, 5.694505354, 3.920763942, 4.231049555, 4.007989723, 4.097244908, 4.144738354, 5.89498322, 3.976397643, 3.222491732, 3.696877346, 4.086050869, 5.414602756, 3.722065518}	23	4.08605	-2.4837
P53794	TRUE	4	{"CSENNETINHIIPNGKSEDSIK", "SEDSIKGLQPEDVNLLVTCR", "SGVYTMPEYLSKR", "VLAAKNIAHAK"}	{-1.0986280327277158, -0.7612514076783303, 5.299890565082981, 7.965784284662088}	7.96578	2.26932	{"NA", 0.638362567, 0.15286715, "NA"}	0.152867	0.395615	{1.714499037, 2.628567892, 1.911389277, 1.99092538}	4	1.95116	-3.67398
Q12768	TRUE	6	{"AAKTALNNTLDLSNVR", "EISKQILSLNYDDSTAAGR", "LKELGATMDGFHR", "MTELADVFSGVKPLTR", "SSADSNMDDICKLLR", "VNPSMVTKLR"}	{7.965784284662088, 5.217230716220669, 6.224966365000275, 5.145677455195635, 5.812498225333565, 6.835418840475481}	7.96578	6.01873	{0.091111728, 0.106218203, 0.064198845, 0.098019961, 0.063987102, 0.153336632}	0.0639871	0.0945658	{3.480750035, 4.126834638, 3.471254676, 2.786857175, 2.648268322, 3.305575947, 4.097295784, 3.348396375, 3.565701164, 2.742876182, 2.690085861, 3.920531745, 3.205238541, 3.145877881, 4.141245977, 4.917301013, 3.662394956, 3.395787138, 3.642483453, 1.789552408, 3.525285659, 3.36343934}	22	3.43352	-5.74576
O15438	TRUE	15	{"AFQVKQMK", "ALVITNSVKR", "ASAAPGKNASGEDEVLLGAR", "ASAAPGKNASGEDEVLLGARPR", "DLWSLKEEDR", "EKPPFFSAKNVDPNPYPETSAGFLSR", "HKASAAPGK", "HLGPSEKVQVTEAK", "IKLMSEILNGIK", "ILEAAKGEIR", "KALVITNSVKR", "LYAWEPSFLKQVEGIR", "RHLGPSEKVQVTEAK", "SRDFEIISDTKVDANQR", "VQVTEAKADGALTQEEK"}	{4.596935142387233, 5.292340038641024, 0.551610552154288, 1.0708663307196447, 7.958780033258938, 2.061692322406242, 3.3825238748249, 0.15283678028760156, 5.676594335029788, 3.6776709064223225, 5.277984747299765, 0.6794271847246486, 2.51841130781255, 5.7717338427269675, 0.9261216860287221}	7.95878	3.38252	{0.098447517, 0.099181699, 0.293069285, "NA", 0.064802281, "NA", 0.090585384, 0.6388125, 0.08999122, 0.055614786, "NA", 1.303713403, "NA", 0.128263015, 0.227691885}	0.0556148	0.0991817	{0.784599265, 0.721583136, 0.528685728}	3	0.721583	-3.69763
P09619	TRUE	11	{"DSNYISKGSTFLPLK", "GDVKYADIESSNYMAPYDNYVPSAPER", "GDVKYADIESSNYMAPYDNYVPSAPER", "HTFLQHHSDKR", "KGDVALPVPYDHQR", "KYQQVDEEFLR", "MAQPAHASDEIYEIMQKCWEEK", "MAQPAHASDEIYEIMQKCWEEK", "NVLICEGKLVK", "SYICKTTIGDR", "VTDPQLVVTLHEKK"}	{1.8694158901898559, -0.41297503282195147, -0.4849717900931722, -9.813781191217037, 7.323730337521348, 3.726623649944747, 0.6982331996774918, 1.0130758753805003, 3.9390232165493275, 5.651890705451969, 7.954196310386876}	7.9542	1.86942	{0.537142516, 0.701574198, 0.701574198, 0.639266196, "NA", 0.470261111, 0.72813371, 0.72813371, 0.52551774, 0.128710603, 0.081983202}	0.0819832	0.588204	{0.552212221, 0.657969364, 0.59285628, 0.669071146, 5.235797036, 0.59393626, 0.600386147, 0.325946252, 0.452353366}	9	0.593936	-2.85691
P13489	TRUE	12	{"AKESLKELSLAGNELGDEGAR", "CKDISSALR", "DLCGIVASKASLR", "DSPCQLEALKLESCGVTSDNCR", "ELALGSNKLGDVGMAELCPGLLHPSSR", "ESLKELSLAGNELGDEGAR", "IQKLSLQNCCLTGAGCGVLSSTLR", "LQALEKDKPSLR", "SNELGDVGVHCVLQGLQTPSCKIQK", "VLCQGLKDSPCQLEALKLESCGVTSDNCR", "VLCQGLKDSPCQLEALK", "VLCQGLKDSPCQLEALKLESCGVTSDNCR"}	{7.954196310386876, 5.234110216095945, 6.1253742497917845, 4.722949015784907, 6.617688355711741, 5.354355937963598, 2.8356836451160983, 3.949711878165112, 3.7210719477438077, 5.614709844115209, 3.4187896341399515, 3.5666616839782126}	7.9542	4.97853	{0.097334098, 0.107700017, 0.1309019, 0.074490574, 0.085844619, 0.093006946, 0.104942351, 0.071748721, 0.087134772, "NA", 0.116294517, "NA"}	0.0717487	0.0951705	{3.80134825, 4.998865732, 3.79849932, 1.039184815, 2.956864047, 2.958201032, 2.997792095, 3.709735275}	8	3.35376	-5.54668
P30084	TRUE	1	{"ISAQDAKQAGLVSK"}	{7.954196310386876}	7.9542	7.9542	{0.075665077}	0.0756651	0.0756651	{4.30566404, 4.628021556, 4.856565339, 4.080828723, 4.497204087, 4.65098021, 4.700668711, 4.576886346, 4.183627224, 4.687328267, 4.33386762}	11	4.57689	-5.9186
Q9H0A8	TRUE	3	{"CYEEKQSPLQK", "HSVDGESLSSELQQLGLPKEHAASLCR", "LTADAKFESGDVK"}	{7.954196310386876, 5.902073579310743, 5.738767836800192}	7.9542	5.90207	{0.083262252, 0.086741354, 0.090917956}	0.0832623	0.0867414	{3.265033468, 2.926438652, 2.971044775, 3.473767062}	4	3.11804	-5.22683
O75718	TRUE	4	{"NAAPCAVSYLLFDQNDKVMQQNLVYYQYHR", "NMAYYKSLPGAEDYIKDLETK", "NMAYYKSLPGAEDYIKDLETK", "SLPGAEDYIKDLETK"}	{5.19377174339668, 7.352264173258321, 6.08746284125034, 7.942514505339241}	7.94251	6.71986	{"NA", "NA", "NA", 0.530382535}	0.530383	0.530383	{3.5302343, 3.33571949, 4.358413239, 3.909906129, 2.975808788, 3.642200919, 3.431883883, 0.605889959}	8	3.48106	-2.71442
P07741	TRUE	2	{"AELEIQKDALEPGQR", "DISPVLKDPASFR"}	{7.714245517666122, 7.942514505339241}	7.94251	7.82838	{0.105846879, 3.960210359}	0.105847	2.03303	{4.536446897, 4.280489745, 3.709773716}	3	4.28049	-5.33773
P46734	TRUE	6	{"ATVNSQEQKR", "DVKPSNVLINKEGHVK", "DVKPSNVLINK", "GAYGVVEKVR", "INPELNQKGYNVK", "TMDAGCKPYMAPER"}	{6.285402218862249, 7.942514505339241, 6.820178962415189, 6.62351574149055, 4.3101387661440285, 6.757556688939454}	7.94251	6.69054	{0.177865587, "NA", 0.104439832, 0.100935421, 0.174234552, 0.153807273}	0.100935	0.153807	{1.028081292, 1.283030768, 2.847873966, 1.445187302, 1.456017582, 0.525568146}	6	1.36411	-3.75645
Q5KU26	TRUE	10	{"DLQDLHKDAENR", "EITEKTSK", "FGIQEGTQCTKCK", "IKNDFQNLQQVFLQAK", "LVDSKHGQLIK", "MKDDFAEEEEVQSFGYKR", "QSQLKETLENNSFLITTVNK", "TAIKFNQLEER", "TTCTDTLTKHTDDLTSLNNTLANIR", "MKDDFAEEEEVQSFGYK"}	{6.10852445677817, 5.343407822297814, -0.9339248954672098, 7.942514505339241, 5.638073837180719, -1.4473696033818406, 5.153805336079036, 6.343498474484236, 7.490249210627086, -0.751179453385907}	7.94251	5.49074	{0.201016875, "NA", "NA", 0.360108714, "NA", "NA", "NA", "NA", 0.219923578, "NA"}	0.201017	0.219924	{1.185280205, 2.089495845, 1.142674081, 2.161781164, 0.507689353, 6.413413989}	6	1.63739	-3.02601
Q8WXA3	TRUE	4	{"DLPGLKTPLGR", "NEEDIGNKER", "NVQIAAILDQKNYVEELNR", "ATKDPTAVER"}	{6.37851162325373, 6.213347281733441, 5.329123596291567, 7.942514505339241}	7.94251	6.29593	{0.825581893, 0.667789223, "NA", 0.754232921}	0.667789	0.754233	{8.912150537}	1	8.91215	-3.73831
Q5R3I4	TRUE	4	{"DALKPNSPLTER", "DCQAWKDAR", "LPLSTTSNEACKLFDATLTQYVK", "SLGGIEGCLSKLK"}	{7.930737337562887, 5.638073837180719, 4.906890595608519, 5.78135971352466}	7.93074	5.70972	{1.015987227, 1.130582392, "NA", 0.755266613}	0.755267	1.01599	{3.289193068, 4.023694071}	2	3.65644	-2.27538
P42356	TRUE	17	{"ASSVVYSATKDYK", "CGVSELEKEGLR", "ESIVKDFAAR", "FKNTEAIGNEVTR", "IHNELSPLKLR", "ISVTNEHSESTLNVMSGKK", "ITNVSAIIKPYPK", "KKACLSALSEVK", "KTSSVSSISQVSPER", "LQSKTSSK", "LSEKLQSK", "SGTPMQSAAKAPYLAK", "SILPSNLLTVCQEGTLKR", "SKYISLSEK", "SLAVQRPASLEKVQK", "SVLQYNSAMKNDTVTPAELSELR", "TKENEEELER"}	{4.786596361890807, 5.82781902461732, 6.733354340613827, 7.9188632372745955, 6.804776377955828, 5.227220701259119, 1.1998405793465998, 5.20163386116965, 7.584962500721156, 4.472487771462744, 5.0959244199985365, 6.85049941375812, 6.683696454306516, 7.118941072723508, 6.733354340613827, 7.17392693199981, 6.300123724569014}	7.91886	6.6837	{0.654454791, "NA", 0.190064673, 0.219287219, 0.272391663, 0.203935927, "NA", "NA", 0.183443817, "NA", 0.189226205, 2.012500647, 0.300520289, 0.096616544, 0.228738096, 0.205920434, 0.225118663}	0.0966165	0.219287	{3.467577601, 1.975983563, 3.367004613, 3.199083684, 2.437818992, 2.053007023, 2.98607482, 3.278738506, 2.808746649, 3.2124401, 3.95991205, 0.927347081, 3.713008081, 3.774913786, 3.366514642}	15	3.21244	-5.05526
P28070	TRUE	1	{"EVLEKQPVLSQTEAR"}	{7.909540174022468}	7.90954	7.90954	{0.068429662}	0.0684297	0.0684297	{3.758816434, 4.337412245, 20.64445512}	3	4.33741	-5.98607
P49840	TRUE	1	{"LCDFGSAKQLVR"}	{7.894817763307945}	7.89482	7.89482	{0.142963517}	0.142964	0.142964	{1.009699842, 1.119062589, 1.044921719, 1.113775812, 2.206750785}	5	1.11378	-2.96174
P50395	TRUE	11	{"CKQLICDPSYVK", "CKQLICDPSYVKDR", "FLVYVANFDEKDPR", "IKLYSESLAR", "MTGSEFDFEEMKR", "NPYYGGESASITPLEDLYKR", "TFEGIDPKK", "TYDATTHFETTCDDIKNIYK", "VICILSHPIKNTNDANSCQIIIPQNQVNR", "VIGVKSEGEIAR", "YGKSPYLYPLYGLGELPQGFAR"}	{4.090360408176662, 7.303780748177103, 5.073912158568667, 4.690710003205334, 1.7754895048873396, 6.332707933640606, 4.82781902461732, 1.6735213649983718, 2.560714954474479, 5.373727784552871, 7.894817763307945}	7.89482	4.82782	{0.090504027, "NA", 0.099458271, 0.064983272, 0.133397487, 0.080540924, 0.093736375, 0.094198079, 0.092942249, 0.131331933, 0.064760398}	0.0647604	0.0933393	{4.014235898, 4.014137304, 4.013930588, 4.331150161, 4.492607829, 3.693555316, 4.191964661, 4.100833337, 6.144899899, 4.676110411, 3.995633684, 4.286334576, 4.628498575, 4.543678169, 4.19062294, 4.215186943, 4.58565236, 4.134023261, 4.114756784, 4.156694236, 4.187010342, 4.216056475, 4.293094005}	23	4.19196	-6.01637
Q7Z6Z7	TRUE	38	{"AKFLQFVTGTSK", "ALAMAESTEKHAR", "AQCETLSPDGLPEEQPQTTKLK", "AQMTKYLQSNSNNWR", "ASEEGKQK", "DQSAQCTASKSNDSTEQNLSDGTPMPDSYPTTPSSTDAATSESK", "EKQEEEEAK", "GNDTPLALESTNTEKETSLEETK", "GNKACSPCSSQSSSSGICTDFWDLLVK", "HQPTLKTDATTAIIK", "HTMEKVVR", "IKGPNAVQLVK", "IKQIKPLLSASSR", "IVAKAVYDNR", "IVNQPSSLFGSKSASSK", "IVNQPSSLFGSKSASSK", "KSPEEMKNR", "KAIQDPAFSDGIR", "KEDMAVHVR", "KGLVNDLAR", "KQLAEEETK", "…	{6.350497247084134, 4.917019059695005, 7.569855608330948, 6.145677455195636, 4.643856189774725, -2.692748019221066, 0., 0., 4.992176709473505, 7.1719273543534605, 1.132811828425213, 3.890016777044122, 7.011227255423254, 5.817623257511432, 3.165624864008687, 3.1219034865793693, 1.269852741996237, 5.137503523749935, 6.368069876532084, 6.840463233869543, 1.7541347262314984, 5.954196310386876, 2.5448…	7.89482	4.92587	{0.719110985, 0.973206537, 0.244717919, 0.13652623, "NA", "NA", "NA", 0.134332083, 0.207138167, "NA", 2.522287919, 0.170712764, 0.095953474, 1.810929025, 1.843693778, 1.843693778, 1.885766, "NA", 0.158800716, 0.123493298, 0.150255775, 0.138793085, "NA", "NA", 0.125079167, "NA", 1.233034831, "NA", "NA", 0.246894002, 1.805414326, 0.15294911, "NA", 1.038136957, 0.735049391, "NA", 0.968530633, 0.1464…	0.0959535	0.245806	{2.263707665, 2.135239199, 1.864065512, 1.499312692, 1.05365409, 1.457995073, 1.834590649, 1.867508666, 3.137297495, 1.589414713, 2.353844817, 0.989591765, 2.152706919, 1.375005228, 1.614878826, 1.784948743, 2.060107552, 2.092738487, 1.781229537, 7.537968083, 1.78374612, 3.020495907, 2.314265836, 6.308943398, 2.498090717, 1.84018774, 1.954411809, 0.927804255, 1.942052661, 2.576833302, 2.000981781…	43	1.86751	-4.28264
P47897	TRUE	4	{"ETLKNSALSAQLR", "GKFSEGEATLR", "TAKDVVENGETADQTLSLMEQLR", "TDFKEEPEPGFKR"}	{4.938558462005842, 5.129048927454959, 4.82781902461732, 7.8826430493618425}	7.88264	5.0338	{0.312122516, 0.15961134, 0.155707398, 0.089505817}	0.0895058	0.157659	{1.827829633, 2.290214215, 1.939972344, 2.513693914, 3.390251615, 3.04971648, 2.043742614, 2.376618297, 2.730525196, 2.522535056, 2.864295936, 2.127993464}	12	2.44516	-4.7718
Q16531	TRUE	10	{"ALVSEWKEPQAK", "HVKTYEVSLR", "KICYQEVSQCFGVLSSR", "KVTLGTQPTVLR", "LGKDPNTYFIVGTAMVYPEEAEPK", "LQTVAEKEVK", "MQEVVANLQYDDGSGMKR", "MQEVVANLQYDDGSGMKR", "MQEVVANLQYDDGSGMKR", "SVLLLAYKPMEGNFEEIAR"}	{7.371558862611963, 7.8826430493618425, 2.494141272924945, 7.307428525192248, 1.6408784899748294, 2.858681502565899, -0.9517638143471525, -0.936239410574506, -1.074000581443777, 5.643856189774725}	7.88264	2.67641	{0.095486969, 0.151533617, 0.070798863, "NA", "NA", 0.115809787, 0.382796305, 0.382796305, 0.382796305, 0.083945309}	0.0707989	0.133672	{1.590139236, 1.526505326, 1.259095937, 0.807009453, 2.151469512, 1.422916949, 1.93311134, 2.814360713, 1.170221897, 3.150888602, 1.086102159, 1.614761563, 1.518464207, 1.12064383, 1.443890838, 1.734097811, 1.310327563, 1.844495304, 1.339312595, 2.071177282, 0.968606967, 1.179032643, 1.404587257, 2.393855553, 2.536741513, 2.014755424, 1.056739138, 1.829309888, 1.07299572}	29	1.51846	-4.42274
Q16576	TRUE	3	{"HPAKPDPSGECNPDLR", "SNTTSKPSHLVDAHTAEVNCLSFNPYSEFILATGSADK", "ASKEMFEDTVEER"}	{7.8826430493618425, 5.169925001442312, 6.762880292917}	7.88264	6.76288	{0.214193387, "NA", 0.288896001}	0.214193	0.251545	{0.8566977, 1.22400378, 0.887953261, 0.970169648, 0.042660286, 1.027715182, 0.898979795, 1.107631145, 5.546249271}	9	0.97017	-2.17932
O43795	TRUE	14	{"ALYPSSVGQPFQGAYLEINKNPK", "DQDKDQCILITGESGAGK", "DQFTDQQKLIYEEK", "EQLLQSNPVLEAFGNAKTVR", "FIQGNQKNGSVPTCK", "GAEVNQVKEQLLQSNPVLEAFGNAK", "IFLLTNNNLLLADQKSGQIK", "INLKRPPTAGSQFK", "LGNIEFKPESR", "NLQTKNPNYIR", "TTLSQTKQK", "TVEAKQEK", "VLYQVEGFVDKNNDLLYR", "YNYLSLDSAKVNGVDDAANFR"}	{0.8505697026730661, 5.053111336459563, 1.184588908862566, 6.700439718141092, 1.5951805456476678, 6.6582114827517955, 5.24031432933371, 6.429615964201736, 7.133399125417199, 7.870364719583405, -0.5263678468103079, 5.24031432933371, 5.478971805032942, 5.485154219861185}	7.87036	5.35964	{0.136669537, "NA", "NA", 0.121448474, 1.462984186, 0.121882249, "NA", "NA", 0.094693916, 0.116855307, 1.638266928, "NA", "NA", 0.098848274}	0.0946939	0.121665	{1.465191337, 1.949554412, 1.925909538, 0.981777665, 1.576436598, 0.901047301, 3.410361876, 1.658016853, 1.719665914, 1.615223563, 1.683722407, 1.514148579, 2.380986128, 1.189966979, 2.656780341, 1.524058986, 1.890616316, 1.909612981, 1.639756087, 1.863971864, 1.411031067, 4.284129035, 1.746625836, 1.563621826, 3.421843109, 1.413245701, 1.703551138}	27	1.68372	-4.15224
P00367	TRUE	11	{"AKPYEGSILEADCDILIPAASEKQLTK", "ALASLMTYKCAVVDVPFGGAK", "CAVVDVPFGGAKAGVK", "GASIVEDKLVEDLR", "IIAEGANGPTTPEADKIFLER", "INPKNYTDNELEK", "ISGASEKDIVHSGLAYTMER", "KGFIGPGIDVPAPDMSTGER", "NYTDNELEKITR", "TAAYVNAIEKVFK", "YSTDVSVDEVKALASLMTYK"}	{6.485426827170241, 5.584962500721157, 3.2286634404620917, 6.71699089440494, 7.37851162325373, 6.462706750670158, 5.523561956057013, 7.870364719583405, 6.74416109557041, 4.84799690655495, 4.82781902461732}	7.87036	6.46271	{"NA", 0.092812296, 0.068520406, 0.072214652, 3.309243744, 0.086723081, 0.08276922, 0.090701967, 0.089622377, 0.069270276, "NA"}	0.0685204	0.0867231	{4.0781152, 2.88083998, 4.261424081, 4.704099444, 9.164629617, 4.306746731, 3.987181655, 4.521251766, 4.058594798, 4.257264606, 4.029094812, 4.054664432}	12	4.16769	-5.92657
Q9UJX2	TRUE	8	{"AYAVGDVEKMALVK", "AYFDVKEYDR", "CCAFNDTREEGKALLR", "EEGKALLR", "GQVKNEALR", "LNQLVEAKK", "LWDEASTCAQKCCAFNDTR", "LWDEASTCAQKCCAFNDTREEGK"}	{3.627308005622602, 3.5445085296718437, 6.620586410451877, 6.008988783227255, 7.462706750670159, 7.870364719583405, 3.048493723932326, 3.0053667998078493}	7.87036	4.81815	{0.225621524, 0.121541585, 0.237856158, 0.130536556, 0.199922646, 0.200217019, 0.175178662, 0.597351252}	0.121542	0.20007	{3.257403655, 3.391505086, 3.008291857, 1.77069148, 1.571761164}	5	3.00829	-4.62942
O43865	TRUE	9	{"AQGEKPLAGAK", "LCVPAMNVNDSVTKQK", "LYQLSKAGK", "NIKQAEFGR", "QKFDNLYCCR", "QVDVVITCTGNKNVVTR", "VVKLNEVIR", "YKQDVYLLPKK", "YKQDVYLLPK"}	{-0.5841752182782144, 6.08746284125034, 5.263034405833794, 0.31410859042806305, 7.857980995127572, 3.891358112466076, 5.7279204545632, 5.791814071161826, 6.904484097901423}	7.85798	5.72792	{0.08434139, 0.070520065, 0.095794466, 2.105766389, 0.056581317, 0.061744685, 0.091159761, "NA", 0.082489492}	0.0565813	0.0834154	{1.708677026, 1.204718974, 1.628697115, 1.803921153, 0.943769439, 1.697418922, 1.601039185, 2.466404712, 1.760070971, 1.373116087}	10	1.66306	-4.87737
P62191	TRUE	9	{"DDLSGADIKAICTEAGLMALR", "GDVKVIMATNR", "GVILYGPPGTGKTLLAK", "KKYEPPVPTR", "NQEQMKPLEEKQEEER", "SKVDDLR", "VAEEHAPSIVFIDEIDAIGTKR", "VEKAPQETYADIGGLDNQIQEIK", "YLGDGPKLVR"}	{5.626439136697316, 4.981594507786456, 7.857980995127572, 3.2319731819396282, 1.6345445295717163, 0.007735648779605268, 4.884111138177675, 4.209178581248441, 6.902073579310743}	7.85798	4.88411	{"NA", 0.682730855, 0.793655615, "NA", 3.429619692, "NA", 1.002976224, 0.979698211, 3.346390382}	0.682731	0.991337	{3.186182455, 2.921370709, 2.222636209, 2.198365693, 2.557119569, 2.762301245, 3.570076675, 4.451928486, 3.006859843, 3.288663008, 3.165916375, 0.491484763, 2.848945248, 3.887735358}	14	2.96412	-2.11821
P62280	TRUE	5	{"AYQKQPTIFQNK", "FNVLKVTK", "KCPFTGNVSIR", "VLLGETGKEK", "VTKAAGTK"}	{7.857980995127572, 4.446256229889564, 7.112700132749363, 3.945160612536236, 0.7673871360248655}	7.85798	4.44626	{0.146359617, 0.08046658, 0.114431984, 0.08961113, "NA"}	0.0804666	0.102022	{4.798181318, 5.493105322, 4.64995865, 0.570560445, 4.702365625, 4.438039547, 4.168502689, 4.694779048}	8	4.67237	-5.85962
Q6P2Q9	TRUE	27	{"ALDIPLVKNWYR", "ALNMAIPGGPKFEPLVR", "AVFWDIKNR", "CENKIQTR", "DGVWNLQNEVTKER", "EAVVNTQELLDLLVKCENK", "EHCPAGQPVKVR", "FEKMYEK", "GVAKTVTK", "HTLAYDKGWR", "INTLFQKDR", "ITDAYLDQYLWYEADKR", "KFICISDLR", "KNNVNVASLTQSEIR", "KYVNGSTYQR", "LIVDHNIADYMTAKNNVVINYK", "LKEAYSVKSR", "LMKHDVNLGR", "LMKHDVNLGR", "LYLKAEQER", "QNTDKGNNPK", "QQIAEIEKQTK", "QTKEQSQLTATQTR", "TDFKQYQVLK", "TSYEEFTHKDGVWNLQNEV…	{5.921245888585589, 6.578938713093387, 6.236492618381302, 2.4651979802322366, 7.7279204545632, 4.4329594072761065, 4.798121824187067, 5.4329594072761065, 6.224966365000275, 7.053111336459564, 4.916476644437717, 5.7495342676692625, 4.392317422778761, 6.770829046032491, 7.569855608330948, 6.28909670241999, 5.548436624696042, 7.515699838284044, 6.569855608330948, 6.713333654170544, 5.095924419998536…	7.85798	6.22497	{0.101739418, 0.087484582, 0.087960594, 0.09953313, 0.09404136, "NA", 0.09136379, 0.085130187, "NA", 0.12078073, "NA", 0.076866739, 0.11021029, 0.073104047, 0.074515002, 0.093405987, 0.104859497, 0.078312346, 0.078312346, 0.074871034, "NA", 0.074426168, 0.072929441, 0.082471028, 0.061652772, 0.062688022, 0.13671279}	0.0616528	0.0851302	{0.907057816, 0.943292751, 0.908056769, 0.841865459, 0.607271587, 0.787299309, 0.727761597, 0.813576353, 0.777024923, 1.042613259, 0.645785475, 0.90369641, 0.896146998, 0.783682814, 0.851410705, 0.79003926, 2.12685443, 3.170709008, 0.635874308, 0.825539625, 0.612898569, 0.674725833, 1.512032374, 0.752244503, 0.727491576, 0.740493948, 0.77664248, 0.818194573, 0.762765222, 0.860318441, 1.060921914}	31	0.813576	-3.72204
Q9Y371	TRUE	10	{"AECTKIWTEK", "AKAAETR", "AVQFTEEKLGQAEK", "CGETQKR", "IEEFVYEKLDR", "KLAADAGTFLSR", "NFIEGDYKTIAK", "RLDLDAAKTR", "TELDAHLENLLSKAECTK", "MNIMDFNVKK"}	{5.263034405833794, 5.20274458673516, 3.441391761488934, 4.446256229889564, 3.3770176838832997, 5.916476644437717, 7.845490050944376, 7.424586226251102, 4.9354597478052895, 4.584962500721157}	7.84549	5.0691	{0.81485664, "NA", 0.129905545, "NA", 0.616464945, "NA", 0.250920426, 0.98133842, 0.231998453, 0.243171829}	0.129906	0.25092	{2.152791327, 1.941365443, 2.776102282, 0.544888123, 1.449864088, 1.617952137, 2.021249216, 1.740663018}	8	1.84101	-3.82497
O14972	TRUE	2	{"FTPSPVDFTITPETLQNVKER", "TCEFIVHSAPQKGK"}	{7.833181880917033, 5.5613869826696405}	7.83318	6.69728	{"NA", 0.138772961}	0.138773	0.138773	{2.988055999}	1	2.98806	-4.42841
P17812	TRUE	11	{"CLEEQGLKFVGQDVEGER", "CSNPLDTSVKEK", "DNNLTTGKIYQYVINK", "ENFCNIHVSLVPQPSSTGEQKTKPTQNSVR", "IYQYVINKER", "KCLEEQGLK", "KGDYLGK", "KLYGDADYLEER", "TKPTQNSVR", "TLFQTKNSVMR", "YTKFSDSYASVIK"}	{6.763278898710326, 7.832890014164742, 6.5637682784520335, 6.416164164733129, 7.543805175964397, 5.761426943034463, 6.193771743396681, 6.643856189774725, 7.5637682784520335, 6.826636065693967, 6.700439718141092}	7.83289	6.70044	{0.234676974, 0.050467163, 0.074227081, 0.070938878, 0.074531826, 0.056002111, 0.054454245, 0.096949463, 0.073962993, 0.047492039, 4.124831543}	0.047492	0.073963	{3.64100505, 0.665551164, 2.939337395, 2.187874026, 3.304204584, 3.844264451, 2.906052284, 2.185052473, 2.647491127, 1.166562607, 3.619890819, 1.012836908, 2.376337049, 0.661457322}	14	2.51191	-5.72496
P41252	TRUE	10	{"APLKPYPVSPSDK", "AVMTSIKQLSSEELEQFQK", "DADKSIIR", "KDSLPVCPVDASGCFTTEVTDFAGQYVK", "KTESAVSQMQSVIELGR", "KTIPIKYPLK", "LKSVVTSIFGVK", "LQKEEEIEFLYNENTVR", "VLIQEKTQLK", "YSAEWKSTVSR"}	{6.498250867527826, 5.620586410451877, 4.765534746362977, 5.776103988073165, 5.566815154010897, 6.722466024471091, 5.643856189774725, 7.266786540694902, 7.832890014164742, 4.9818526532897405}	7.83289	5.70998	{"NA", 0.090170666, "NA", 0.072675643, 0.109939345, "NA", 0.116789875, 0.213725228, 0.133215092, 0.068912243}	0.0689122	0.109939	{2.844128725, 2.533742169, 2.612349504, 1.988671107, 2.820799578, 2.296378984, 2.399631416, 4.493116464, 5.56119827, 2.539875658, 2.087904483, 1.904471756, 2.154452684, 2.907461922, 3.69626749, 2.138788892, 2.053908361, 2.490837166, 1.652999135, 2.01362586, 2.585811961, 1.298400219, 2.826336244, 2.228513654, 2.09375741}	25	2.39963	-5.12191
P55769	TRUE	6	{"KGANEATKTLNR", "KGANEATK", "KLLDLVQQSCNYK", "LLDLVQQSCNYKQLR", "SKQALGR", "TEADVNPKAYPLADAHLTK"}	{3.2434540368642777, 3.248288990658403, 3.9524422071502596, 7.832890014164742, 3.0658601772267318, 5.127710221675496}	7.83289	3.60037	{0.498196493, "NA", "NA", 0.547995179, "NA", 0.488092077}	0.488092	0.498196	{2.407537564, 3.802017346}	2	3.10478	-2.66926
Q99541	TRUE	5	{"EVSDSLLTSSKGQLQK", "GAVTGAKDAVTTTVTGAK", "LEPQIAVANTYACKGLDR", "LGSLSTKLHSR", "NAASFKEVSDSLLTSSK"}	{3.829329612314866, 6.733354340613827, 7.832890014164742, 6.842978831788326, 6.436295119839363}	7.83289	6.73335	{0.242513213, "NA", 0.099858145, 0.123988083, 0.138210911}	0.0998581	0.131099	{0.410603929, 0.499449374, 0.253264059, 0.471461515, 0.44989288, 0.486301259, 0.328320488, 0.562109819, 0.416806672, 0.349612645, 0.48662655, 0.405111295, 0.264535209}	13	0.416807	-2.06143
P78371	TRUE	9	{"DASLMVTNDGATILKNIGVDNPAAK", "EALLSSAVDHGSDEVKFR", "EAVAMESYAKALR", "GMDKILLSSGR", "GSGNLEAIHIIKK", "LGGSLADSYLDEGFLLDKK", "NIGVDNPAAKVLVDMSR", "VAEIEHAEKEK", "VDNIIKAAPR"}	{6.5298209465286945, 7.624978179569036, 7.820178962415189, 5.760220946466509, 5.867896463992655, 2.8667876815428692, 5.590961241342599, 3.748445276457308, 6.776103988073165}	7.82018	5.8679	{"NA", 0.138086566, 0.099920158, "NA", 0.756423411, "NA", "NA", 0.089520139, 0.155832183}	0.0895201	0.138087	{3.837229765, 2.593294537, 3.033332322, 2.808087664, 3.680893658, 2.434517601, 29.16534106, 4.053644756, 3.45822876, 3.833991585, 4.261078876, 4.622717338, 2.928190513, 3.903020735, 3.626418749, 3.490245021, 3.106472308, 3.435764434, 3.491451371}	19	3.49145	-5.28547
Q13011	TRUE	3	{"EMVECFNKISR", "KMMADEALGSGLVSR", "SVQATTENKELK"}	{5.683696454306516, 6.318316841334984, 7.820178962415189}	7.82018	6.31832	{"NA", 0.089074402, 0.040720986}	0.040721	0.0648977	{5.296284652, 3.866899341, 3.984876929, 3.469285841, 4.33125794, 3.608670735, 5.565271763, 4.109938514, 4.294055851}	9	4.10994	-6.6572
Q13308	TRUE	8	{"DGTPLSDGQSNHTVSSKER", "DRPSFSEIASALGDSTVDSKP", "FVHKDLAAR", "ILDPTKLGPR", "LKSQPLSTK", "SKDEKLK", "SLQSKDEQQQLDFR", "SSLQPITTLGKSEFGEVFLAK"}	{6.778734244117836, -0.5849625007211563, 7.820178962415189, 6.247927513443586, -0.5355602606448855, -0.7192635924327472, 0.10638934459197683, 0.23728341144292875}	7.82018	0.171836	{0.046209854, "NA", "NA", 0.380329589, 1.792658328, "NA", 3.652708327, "NA"}	0.0462099	1.08649	{1.869368761, 2.072774114, 1.602638592, 2.181994079, 1.854276572, 1.857556356, 2.309894764, 2.158584456, 2.224488791, 1.861349396, 1.817025478, 1.667455401, 4.391348854, 1.657331562, 2.316591963, 1.749392297}	16	1.86536	-5.33511
P04181	TRUE	9	{"DNGLLAKPTHGDIIR", "FAPPLVIKEDELR", "GLLNAIVIKETK", "GVHSSVASATSVATKK", "IVNALKSQVDK", "KTVQGPPTSDDIFER", "NELMKLPSDVVTAVR", "VLPMNTGVEAGETACKLAR", "MFSKLAHLQR"}	{6.602884408718419, 5.177917792195843, 5.3715588626119635, 7.431288654291594, 6.439623137557118, 7.807354922057604, 1.9557571620385172, 7.754887502163469, 5.035623909730722}	7.80735	6.43962	{0.062153355, 0.069554576, 0.050801466, 0.059101339, 0.077410741, 0.062301746, 0.068493885, 0.109219699, 0.094623957}	0.0508015	0.0684939	{0.562453261, 0.510802152, 0.595612128, 0.994715442, 1.230283411, 0.530484785, 4.605510779, 0.486286775, 0.597372374, 0.48549551, 0.584828667}	11	0.584829	-3.52507
P21912	TRUE	1	{"RIDTNLNKVSK"}	{7.807354922057604}	7.80735	7.80735	{0.068745216}	0.0687452	0.0687452	{5.188052037, 4.694656205, 5.142973718, 4.757440705, 4.808295757, 4.860674944}	6	4.83449	-6.13596
Q14145	TRUE	3	{"CHSLTPNFLQMQLQKCEILQSDSR", "IFEELTLHKPTQVMPCR", "KQIDQQNCTC"}	{6.300123724569014, 7.794415866350106, 6.840463233869543}	7.79442	6.84046	{0.138274115, 0.31122341, 0.363557035}	0.138274	0.311223	{0.746958729, 0.676996953, 0.812090462, 13.52163826, 0.822582761, 1.897130085}	6	0.817337	-2.5634
Q9HD20	TRUE	3	{"ATFVKVVPTPNNGSTELVALHR", "DGKEVTPVSSIPVETHR", "SIKTQGLK"}	{7.794415866350106, 6.855491443101875, -0.8300749985576876}	7.79442	6.85549	{"NA", 0.192371692, "NA"}	0.192372	0.192372	{3.37726187, 3.975576189, 2.669108312, 4.081569225, 2.326770338, 4.37722503, 3.842121436, 1.150610343, 2.659578932, 3.139097511, 2.873517562, 0.658814645, 2.979756138}	13	2.97976	-3.95323
Q9H9T3	TRUE	6	{"AVCESFHLAKDSGFK", "LKAKPIR", "MKDLGIQCR", "QLIEAHEQGKDIDLNK", "TAAKYGLSAQPR", "YKSYSPSDLVELVAR"}	{7.327328082629952, -1.0070547575339506, 7.787110527030341, 0.7489382358322823, 6.10852445677817, 5.104336659814736}	7.78711	5.60643	{0.07434364, "NA", 0.133996428, 0.774422869, "NA", 0.226984371}	0.0743436	0.18049	{1.371170195, 1.419000695, 2.046891605, 2.040511029}	4	1.72976	-4.54022
O00743	TRUE	4	{"LCKYLPENDLKR", "NQEIPHKGAFCDLVWSDPEDVDTWAISPR", "QITQVYGFYDECQTKYGNANAWR", "VTNEFVHINNLKLICR"}	{7.781359713524661, 6.8875252707415875, 5.9954845188775066, 6.116863757690899}	7.78136	6.50219	{0.353283477, "NA", 0.256167255, 0.152792371}	0.152792	0.256167	{1.666676023, 6.320465889, 1.953284168, 2.456810981, 2.439616314, 2.511923436, 1.964761364, 5.667311911, 2.263746361}	9	2.43962	-3.99701
P17174	TRUE	5	{"IVASTLSNPELFEEWTGNVKTMADR", "KVNLGVGAYR", "NTPVYVSSPTWENHNAVFSAAGFKDIR", "QVEYLVNEKHIYLLPSGR", "WYNGTNNKNTPVYVSSPTWENHNAVFSAAGFK"}	{5.722466024471092, 6.181897643108389, 6.812498225333565, 7.781359713524661, 5.968090752045257}	7.78136	6.1819	{0.040731247, 0.089730553, 0.07142587, 0.05279206, 0.046483917}	0.0407312	0.0527921	{4.828286074, 4.359841043, 4.558230965, 4.641841293, 3.004885743, 4.040459195, 4.20491873, 4.20477152, 4.675370941, 4.764629652, 4.187641668}	11	4.35984	-6.742
P50990	TRUE	11	{"AVDDGVNTFKVLTR", "ETEGDVTSVKDAK", "KDWDDDQND", "KETEGDVTSVK", "KFAEAFEAIPR", "LCKTVGATALPR", "LVPGGGATEIELAKQITSYGETCPGLEQYAIK", "LVPGGGATEIELAKQITSYGETCPGLEQYAIKK", "NIQACKELAQTTR", "PAGGPKPPSGKK", "TSIMSKQYGNEVFLAK"}	{6.232660756790275, 0.5615235877563282, -5.791814071161826, 0.8764253148814675, 3.091280341932164, 2.266514974568756, 0.67621156308711, 0.6734187283915808, 7.781359713524661, -1.3942070039799785, 5.399171093819823}	7.78136	0.876425	{0.874735466, 0.11673627, "NA", "NA", 0.196655918, "NA", "NA", "NA", 0.089622665, "NA", 0.130523611}	0.0896227	0.130524	{2.880219797, 3.651111999, 4.04124577, 2.602435544, 3.522853806, 3.516404631, 4.629656574, 2.240173352, 2.939614408, 3.979643096, 2.52489171, 3.493307173, 2.78991486, 3.725526756, 3.614630049, 2.840373484, 3.290525812, 3.864046929, 3.790596419, 3.114922713, 3.820775737, 3.198541234, 3.837867024}	23	3.5164	-5.29409
P54709	TRUE	6	{"FLKPYTLEEQKNLTVCPDGALFEQK", "FLKPYTLEEQK", "IDCVSKNEDIPNVAVYPHNGMIDLK", "IDGSANLKSQDDRDK", "IIGLKPEGVPR", "SDPTSYAGYIEDLKK"}	{0.8289213913109263, 6.5109619192773796, 5.53605290024021, 6.197708157955851, 7.781359713524661, 5.026800059343715}	7.78136	5.86688	{"NA", 0.133783629, 0.137103147, 0.086050009, 0.143916068, 0.106190742}	0.08605	0.133784	{3.638971998, 1.065398202, 1.262730289, 1.272395762, 3.631054187, 3.675359701, 1.141869854, 3.370261445}	8	2.32133	-4.75363
Q6P996	TRUE	10	{"EGLAKICR", "FFQELPGSDPVFKAVPVPNMTPSGVGR", "FFQELPGSDPVFKAVPVPNMTPSGVGR", "HDDPALTLVAGLTSNKPTDKLR", "IKHACQLSQR", "KGIQEAQVELQK", "NLKEAVK", "RTEEENGKK", "SDPEGENIHAGLLKK", "SSLKSDPEGENIHAGLLK"}	{3.534484236208606, 7.754887502163469, 5.867896463992655, 7.781359713524661, 7.053111336459564, 5.791814071161826, 5.104336659814736, 3.4193211826631105, 6., 5.620586410451877}	7.78136	5.82986	{"NA", 0.171975325, 0.171975325, 0.180979767, 0.173516434, "NA", "NA", "NA", "NA", 0.221645648}	0.171975	0.173516	{0.839921516, 0.805254763, 0.796823491, 1.064177065, 0.733707788, 0.051133352, 0.668768946, 0.895957262, 3.262346268, 0.791463735, 1.153040664, 1.374054303}	12	0.822588	-2.25797
O15269	TRUE	10	{"AAALASLKK", "AACFAIQKGLQASR", "DHPALNYNIVSGPPSHKTVVNGK", "EQEIEDQKNPR", "KYGVGTCGPR", "LFKHNDMADLER", "LLKEQEIEDQKNPR", "LLKEQEIEDQK", "SDIKLFK", "YLEKEEK"}	{4.711494906650088, 4.122454224861226, 7.768184324776926, 4.464301108493255, 6.714245517666122, 5.738767836800192, 7.540709262671432, 5.3715588626119635, 6.314696525656286, 5.7495342676692625}	7.76818	5.74415	{1.345896051, 0.83064036, 0.27236153, 0.54875324, 0.687467957, 0.66366498, 0.844983456, 7.469483697, "NA", "NA"}	0.272362	0.759054	{16.43824892, 0.959647543, 1.351143043}	3	1.35114	-2.31059
P13798	TRUE	2	{"AESFFQTKALDVSASDDEIAR", "KAGGTGPGEEK"}	{7.768184324776926, 0.}	7.76818	3.88409	{0.156382499, "NA"}	0.156382	0.156382	{3.569693686, 4.700385195, 4.107057824, 3.414943952, 4.312325698, 4.387502582, 4.23320125, 4.045756757}	8	4.17013	-4.73694
Q01813	TRUE	17	{"DLQSNVEHLTEKMK", "EIGWTDVGGWTGQGGSILGTKR", "GQIKEIGWTDVGGWTGQGGSILGTK", "IKELVVTQLGYDTR", "IKQSASGTK", "KEWSGLLEELAR", "KNVLGHMQQGGAPSPFDR", "KQTDFEHR", "LKAACNLLQR", "LPLMECVQMTQDVQKAMDER", "NESCSENYTTDFIYQLYSEEGKGVFDCR", "NFGTKISAR", "NGQIDKEAVQK", "NVIFQPVAELKK", "NVIFQPVAELKK", "SFAGNLNTYKR", "VLPGKYLEEIATQMR"}	{7.768184324776926, 6.177917792195844, 6.112700132749363, 3.0643672037676906, 3.3787023115237136, 6.185866545311334, 6.303780748177103, 3.667673871155393, 3.715591943373639, 7.277984747299766, 4.797012977836145, 1.616085018216937, 3.172784655581553, 6.614709844115209, 6.765534746362978, 3.514573172829758, 6.542258049766919}	7.76818	6.1127	{0.08819396, "NA", "NA", 0.101445656, 0.087632129, 0.100584354, 0.075212655, "NA", 0.108807258, 0.07630371, "NA", 3.312220586, 0.059318825, 0.058986454, 0.058986454, 0.087240741, 0.100654554}	0.0589865	0.0876321	{4.28162375, 4.534529801, 4.274068583, 5.112115777, 4.410080292, 4.019039151, 4.057254042, 4.37786744, 4.791609131, 4.156488764, 4.62709974, 3.978082295, 3.917178036, 4.589781848, 4.448930682}	15	4.37787	-6.2137
Q05086	TRUE	8	{"EFVNLYSDYILNKSVEK", "ENGDKIPITNENR", "IGDSSQGDNNLQKLGPDDVSVDIDAIR", "LEMIAMENPADLKK", "MIIAKNGPDTER", "NLVNDDDAIVAASKCLK", "SVEKQFK", "VDPLETELGVKTLDCR"}	{4.446256229889564, 5.026800059343715, 0.8771205568399667, 4.5727980690894245, 6.675251386050259, 2.8677117517408326, 2.5239706921600704, 7.768184324776926}	7.76818	4.50953	{"NA", "NA", "NA", 0.184836826, 0.648153051, 0.133854014, "NA", 1.961577171}	0.133854	0.416495	{0.656882031, 0.759118675, 4.698345542, 0.980396828, 0.648674336, 1.229430623, 0.898922703, 1.272308784}	8	0.93966	-2.81148
Q12788	TRUE	6	{"ALLSKNTAPDNGPILLQAQTTQR", "GGKAQLDQTGQHLFCVCGTR", "KIEPFYKGGK", "LWTIKNNECVR", "QQELDNLLHEKR", "VILWKDVTEAEQAEEQAR"}	{7.768184324776926, 6.6293566200796095, 3.567669593126864, 6.048759311919856, 5.666756591884804, 5.548436624696042}	7.76818	5.85776	{0.082665254, "NA", "NA", 0.458478856, 0.110212999, 0.123930651}	0.0826653	0.117072	{4.318545416, 0.639109056}	2	2.47883	-4.90623
Q9UNH7	TRUE	18	{"AKNKDVLQAETSQQLCCQK", "DASAKSDR", "ESQAAKDLLYR", "FEKISESAK", "HAKGNLQLLQNCLAVLNGDT", "IGSSLYALGTQDSTDICKFFLK", "KTVAMHEVFLCR", "LGEGEGSMTKEEFTK", "LGEGEGSMTKEEFTK", "LQKLGEGEGSMTK", "NKDVLQAETSQQLCCQK", "QELIDFKTR", "SADGVIVSGVKDVDDFFEHER", "SHKSAADDYNR", "SLVDYENANKALDK", "SSLPNFKQNEFSVVR", "VSADEDLKLSDLLK", "VSELFDKTR"}	{6.587964988882679, 4.392317422778761, 7.768184324776926, 7.539831638079637, 3.381987767360564, 1.3625700793847082, 5.906890595608519, 3.5946126707548753, 7.157852169141738, 6.263034405833794, 7.087678693285854, 7.314696525656287, 6.292781749227847, 7.330916878114618, 0.3675285737048996, 7.201633861169651, 6.53605290024021, 2.6471689238155602}	7.76818	6.41442	{"NA", "NA", 0.143907704, 0.064109828, "NA", "NA", "NA", 0.149307878, 0.149307878, 0.139639886, 0.151430988, 0.153173634, 0.113872545, 0.11402327, "NA", 0.155868009, 0.121028321, 0.073612894}	0.0641098	0.141774	{4.196061147, 3.754925667, 11.07781672, 3.490029977, 3.668357393, 3.218158097, 4.003182708, 3.400627837, 3.117709509, 4.03867653, 3.261411501}	11	3.66836	-5.83844
P60510	TRUE	4	{"ALCAKAR", "CELIKESEVK", "ESEVKALCAK", "KQEVPHDGPMCDLLWSDPEDTTGWGVSPR"}	{3.02821443315788, 7.754887502163469, 2.9517221655057724, 6.292781749227847}	7.75489	4.6605	{"NA", 0.102260609, 0.506315603, 0.161738103}	0.102261	0.161738	{0.72045451, 0.835366561, 1.385250315}	3	0.835367	-3.03016
Q14999	TRUE	8	{"ASKLTDHNPK", "AVVEKQVNNFLTSSWR", "DLINCHVYKK", "DSEDAAKVEAK", "LIPPQTYLQAEGEDGQNLEKR", "LPQQMLQSLSTSKELQR", "VEAKEPPSQSPNTPLQR", "YSNFYNKSQSHPALER"}	{7.754887502163469, 5.300123724569015, 0.7826431685608505, 3.345846527324328, 6.129283016944967, 4.531413200156349, 6.381975478557301, 6.554225934751812}	7.75489	5.7147	{0.201944172, 0.17210907, 0.1022216, "NA", "NA", 0.1716457, 0.135160774, 0.234370282}	0.102222	0.171877	{0.656789388, 0.628762272, 0.593830209, 0.532262088, 0.830354294}	5	0.628762	-2.62081
Q99567	TRUE	8	{"ASEKDIAPPPEECLQLLSR", "DYQQQKMEK", "EPQTPTNVIILSEAEEESLVLNKGR", "EQYILKQDLAK", "KELQLIPDQLR", "NSEFEGGKSTVNCSTTPVAER", "SVANPAFLKASEK", "WGKNSEFEGGK"}	{4.916476644437717, 5.399171093819823, 5.185866545311335, 4.867896463992655, 6.013462259806563, 7.754887502163469, 7.495055528368019, 4.596935142387233}	7.75489	5.29252	{"NA", 0.158019664, 0.188957962, 0.069650311, "NA", 0.143926008, 3.178839466, 0.133708276}	0.0696503	0.150973	{3.606111545, 4.074807172, 3.323140494, 3.822426611, 4.031932712}	5	3.82243	-5.77822
Q10713	TRUE	3	{"FCPTENVAKINR", "NVKPEDVKR", "SVAQYTGGIAKLER"}	{7.7414669864011465, 6.733354340613827, 5.892391025913404}	7.74147	6.73335	{0.079408513, 0.087446352, 0.056024496}	0.0560245	0.0794085	{2.728928375, 3.189542615, 1.031708376, 1.982945934, 3.390241057, 3.351451285}	6	2.95924	-5.72302
Q14152	TRUE	10	{"EGLYQYKNICQQVNIK", "EKEELEQR", "EQPEKEPELQQYVPQLQNNTILR", "KNLTQDEMQR", "KNLTQDEMQR", "LLDMDGIIVEKQR", "LLDMDGIIVEKQR", "QSVYEEKLK", "QSVYEEKLKQFEER", "SHLAKEGLYQYK"}	{3.367991548998674, -0.13641919822659526, -1.3069495314113764, 3.202204622859559, 5.247927513443585, 7.7414669864011465, 6.112700132749363, -2.8283118699037737, -3.9381956034472063, 4.596935142387233}	7.74147	3.2851	{0.098134399, "NA", "NA", "NA", "NA", 0.10140694, 0.10140694, 0.100909286, "NA", "NA"}	0.0981344	0.101158	{1.530542221, 1.625693786, 1.252513663, 1.334647049, 1.226163148, 3.370956978, 1.75087397, 1.376599597, 2.236839659, 1.385893294, 1.90702198, 1.821015335, 1.484655435, 2.275507567, 1.654684385, 9.775765998, 1.327259449, 1.614219291, 1.422422854, 1.409805148, 2.556360856, 1.193261276, 0.964462542, 1.798861067, 1.323537293, 1.390630565, 1.557699914, 1.25527652, 1.549267546, 1.748978232, 1.416272651}	31	1.53054	-3.96314
Q8N1F7	TRUE	10	{"FTSDTKPIINK", "LESLSAATTFEPLEPVKDTDIQGFLK", "LKNMALSIAER", "LSPATENKLR", "LYDLAKNADK", "NEKDNALLSAIEESR", "QMTDVLLTPATDALKNR", "RLSPATENKLR", "TSQETADVKASVLLGSR", "VASVAENKGLFEEAAK"}	{6.221103725367876, 5.4329594072761065, 4.446256229889564, 2.117972921807591, 3.493265926876781, 7.7414669864011465, 1.0033357125632565, 5.285402218862249, -0.07528812730423712, 6.804776377955828}	7.74147	4.86583	{"NA", "NA", "NA", 3.878162461, "NA", 0.608136335, 23.88294394, "NA", 7.499666368, 0.636986993}	0.608136	3.87816	{7.351980484, 6.582886658, 5.768589522, 5.087505324, 0.669899946, 6.783642628, 5.601802906, 6.143673666, 6.213056903, 6.35552844, 5.881644487, 5.577656117, 4.190798642, 7.16417189, 4.80658909, 4.736154566, 6.610830906}	17	5.88164	-3.27375
Q709C8	TRUE	15	{"AATSVKDLAQR", "DLKVLACPFLR", "ESELKPLVGESR", "EVQISTEKQQK", "GLAAITMDKEYQQK", "ILTENLCEGTEDLDKVKPR", "KVDVSSVPDHLK", "MLLTKADSDGPEFK", "NAVGVPIKVKPNCNLR", "NGPSFQTAFGKTEQTVK", "NKLTQSK", "SIAVKAVSSNISQK", "TIHDSTKQR", "TKEDGSKDTSK", "VVGCEGSSKPFFYNR"}	{6.882643049361842, 4.954196310386876, 4.867896463992655, 5.316452598824481, 3.536404441414998, 4.700602251546432, 2.953915562540114, 5.169925001442312, 7.7279204545632, 5.857980995127572, 5.314696525656287, 6.329123596291566, 4.079350118893622, 0.08335783024963125, 6.9749881119919275}	7.72792	5.16993	{0.125642156, 0.062304773, "NA", 0.027097176, "NA", 0.166432078, "NA", 0.09063456, 0.099240412, 0.101682673, "NA", "NA", "NA", "NA", 0.105282998}	0.0270972	0.100462	{2.625790436, 2.80817717, 3.862164574, 2.185112627, 3.891651232, 4.066219226, 3.850363289, 2.858413112, 2.819021404, 2.746582063, 3.255182189, 3.258047104, 2.302295289, 2.500562824, 2.382569391, 1.306968475, 6.537710931, 2.215928718, 2.655440571, 2.283021481, 2.748883933, 3.416120966, 2.618737695, 3.45191584, 2.147868623, 2.573515624, 1.514434474, 1.657396021, 2.819606185, 2.087668503}	30	2.70101	-6.63921
Q9NZ32	TRUE	4	{"ALHKELETQLLEQCTVDTSVAK", "SVSKEYYNQTGR", "TAVVIDLGEAFTKCGFAGETGPR", "TCFVSDLKR"}	{5.464361901480928, 4.414197768899401, 6.357552004618085, 7.7279204545632}	7.72792	5.91096	{0.100971536, 0.070217174, 0.087807693, 0.08332551}	0.0702172	0.0855666	{4.93553593, 3.600656263, 4.32037065, 2.928785562, 4.223926322}	5	4.22393	-5.91062
P62136	TRUE	9	{"AHQVVEDGYEFFAKR", "GKYGQFSGLNPGGR", "GLCLKSR", "IKYPENFFLLR", "IYGFYDECKR", "LLEVQGSRPGKNVQLTENEIR", "LWKTFTDCFNCLPIAAIVDEK", "PGKNVQLTENEIR", "SDSEKLNLDSIIGR"}	{7.226930187231866, 2.3586087614087683, 7.714245517666122, 5.765534746362977, 5.262444567271978, 7.309248960816617, 5.491853096329676, 6.364572432295857, 7.037821465434968}	7.71425	6.36457	{0.128958349, "NA", 0.210798209, 0.141368465, 0.133853089, 0.167940499, "NA", 0.133792187, 0.109401426}	0.109401	0.133853	{1.22015256, 2.24015437}	2	1.73015	-3.9832
P05023	TRUE	31	{"AAVPDAVGKCR", "ACVVHGSDLKDMTSEQLDDILK", "ACVVHGSDLKDMTSEQLDDILK", "AIAKGVGIISEGNETVEDIAAR", "AVAGDASESALLKCIELCCGSVK", "AVFQANQENLPILKR", "CIELCCGSVKEMR", "CIELCCGSVKEMR", "DAKACVVHGSDLK", "DKYEPAAVSEQGDKK", "DKYEPAAVSEQGDK", "DKYEPAAVSEQGDKK", "DMDELKKEVSMDDHK", "DMDELKK", "DMDELKKEVSMDDHK", "DMTSEQLDDILKYHTEIVFAR", "DRDMDELKK", "IISANGCKVDNSSLTGESEPQTR", "NLEAVETLGSTSTICSDKTGTLTQNR", "NPKTDKL…	{0.9949819252333753, 1.272855376644821, 1.6423352409501828, 3.9493739269300323, 4.54997031621735, 3.3534390676325803, -0.28169825009882976, -0.3301486016923307, 1.4744859643595867, -1.0057061183452163, -1.6805744123158077, -0.7770778576952769, -1.3764244319636947, -0.4773217775331864, -0.9248534199335777, 0.41750575486959346, -0.2908686140305196, 2.216362339241428, 7.6582114827517955, 1.051715036…	7.70044	1.05172	{3.741987688, 0.085682065, 0.085682065, 0.098112061, 0.099109935, 0.074919072, 0.103000535, 0.103000535, 0.135887506, "NA", "NA", "NA", "NA", "NA", "NA", 4.69923732, "NA", 0.092650227, 0.093179103, "NA", "NA", 0.069954185, 0.138471286, 0.138471286, 0.079904385, 0.123389117, 0.09074153, 0.069850078, 29.50135072, 0.127632314, 0.127632314}	0.0698501	0.101055	{1.342432137, 3.130506734, 2.369260884, 1.504739875, 1.3009029, 3.234198373, 1.184434843, 1.153750009, 3.100579823, 1.719075883, 4.100830894, 1.391199892, 3.379051886, 2.073609972, 1.532158143, 2.323984123, 3.486433499, 3.994852283, 3.980317107, 3.934033326, 1.979726815, 1.014811812, 1.230131261, 1.540418265, 1.338567649, 3.507653686, 1.091242528}	27	1.97973	-4.8249
P49366	TRUE	2	{"AVQQVNAMIEKK", "KLEPLSQDEDQHADLTQSR"}	{7.294620748891627, 7.700439718141093}	7.70044	7.49753	{0.081921709, 0.072055829}	0.0720558	0.0769888	{4.391055055, 0.470979647}	2	2.43102	-5.0763
Q7L5N1	TRUE	4	{"EAYALCHCLPVLSTDKFK", "IIIDKEYYYTKEEQFK", "TCNTMNQFVNKFNVLYDR", "TCNTMNQFVNKFNVLYDR"}	{6.96116025813664, 6.004501392234941, 7.700439718141093, 4.877744249949003}	7.70044	6.48283	{0.11998695, "NA", 0.108386785, 0.108386785}	0.108387	0.108387	{3.794418426, 3.518061775, 3.57248127, 3.941948444, 3.373677447, 3.829216738, 3.854635244, 3.213817523, 3.323349908}	9	3.57248	-5.04267
Q9Y262	TRUE	9	{"FLSPVVPNYDNVHPNYHKEPFLQQLK", "HIYAKVSGGPSLEQR", "KSEEEIDFLR", "QIHKFEELNR", "TTYKYEMINK", "TVSDLIDQKVYELQASR", "VLENIELNKK", "VSSDVIDQKVYEIQDIYENSWTK", "VYEIQDIYENSWTKLTER"}	{0.7147018317652953, 6.669593751188334, 6.817623257511432, 6.485426827170241, 6.357552004618085, 6.83035674741922, 7.700439718141093, 6.321928094887362, 5.459431618637298}	7.70044	6.48543	{0.104738878, 0.073862252, "NA", "NA", 0.081591623, 0.065649062, 0.069300892, 0.055368821, 0.062479687}	0.0553688	0.0693009	{5.549552926, 3.46678764, 3.414204966, 4.043703128, 3.463719477, 3.547568436, 3.989592259, 3.788459458, 3.441036205, 3.695517098, 4.490604519, 3.528884552, 3.737001194, 5.659227906, 3.811615206, 3.511358069}	16	3.71626	-6.06863
P04350	TRUE	2	{"ALTVPELTQQMFDAKNMMAACDPR", "ALTVPELTQQMFDAKNMMAACDPR"}	{7.457345284831717, 7.6865005271832185}	7.6865	7.57192	{0.106290508, 0.106290508}	0.106291	0.106291	{5.462465252}	1	5.46247	-5.68347
P04844	TRUE	4	{"ISTEVGITNVDLSTVDKDQSIAPKTTR", "ISTEVGITNVDLSTVDKDQSIAPK", "LEHAKSVASR", "LQVTNVLSQPLTQATVKLEHAK"}	{7.155830171556526, 5.20945336562895, 7.6865005271832185, 7.24412594328373}	7.6865	7.19998	{"NA", "NA", 0.171200903, "NA"}	0.171201	0.171201	{4.566173412, 4.020284666, 4.017111332, 4.594732358, 3.923096408, 3.720070769, 3.610013019, 4.645533285, 3.720313313, 4.130673457, 4.408430511, 4.19612392, 4.255301257}	13	4.13067	-4.59261
P13073	TRUE	2	{"FKESFAEMNR", "HLSASQKALK"}	{5.817623257511432, 7.6865005271832185}	7.6865	6.75206	{0.064260293, "NA"}	0.0642603	0.0642603	{4.20363378, 4.558070222, 4.742958446, 4.716782, 5.125528116, 4.900996753, 4.794128379}	7	4.74296	-6.20572
Q9H583	TRUE	11	{"AKPLGTVQQKR", "EGVDESFIKEAVLAR", "EIADLKK", "LDDTYSFQVINKTVK", "LFPYIQKGLK", "LGGEEKFQER", "NSHCAQTVSSVFKGISVNAEQVR", "STKPGKLIGVANQK", "STKPGKLIGVANQK", "TSKEGVDESFIK", "TVKMVIPALIQSDSGDSIEVSR"}	{6.332707933640606, 7.684070963423224, 5.817623257511432, 6.459431618637298, 6.0574502721839, 6.733354340613827, 5.517275693209582, 7.498250867527826, 6.371558862611964, 3.5700076087474004, 1.0758335292005181}	7.68407	6.33271	{0.212372449, 0.115713655, "NA", "NA", 0.13505508, "NA", 0.083300309, "NA", "NA", "NA", "NA"}	0.0833003	0.125384	{3.007773101, 0.790077256}	2	1.89893	-4.51072
P14625	TRUE	13	{"AQAYQTGKDISTNYYASQK", "DISTNYYASQKK", "EELVKNLGTIAK", "EFGTNIKLGVIEDHSNR", "ELISNASDALDKIR", "ETLQQHKLLK", "EVEEDEYKAFYK", "FQNVAKEGVK", "IKCDKEK", "LIINSLYKNK", "NLGTIAKSGTSEFLNK", "SGYLLPDTKAYGDR", "YLNFVKGVVDSDDLPLNVSR"}	{1.623851514114751, 5.902073579310743, 2.479992941119614, 4.9259994185562235, 2.7728665456723136, 2.666576266274808, 6.112700132749363, 2.3306453119884716, 3.8853908434519275, 2.299276057497522, 2.5534955884774986, 2.7031773029737356, 7.672425341971497}	7.67243	2.70318	{2.972334358, "NA", "NA", "NA", 0.098047652, "NA", "NA", "NA", "NA", "NA", "NA", 4.332168866, 4.378441807}	0.0980477	3.65225	{0.082423118, 4.615263798, 5.019944439, 5.101053303, 4.262757778, 4.903042978, 3.877540795, 3.297714328, 4.465091575, 4.923168368, 4.774763631, 4.413669182, 4.265631907, 4.734102605, 4.558351495, 5.105538615, 4.279879973, 4.968689821, 4.993090245, 5.227026736, 5.648839596, 4.772542443, 4.707357272, 4.755662645, 4.729184817, 5.197777654, 4.182936267, 4.042772375, 4.159099219, 4.33168199, 4.2619337…	31	4.70736	-5.58529
O75663	TRUE	3	{"EVIKPYDWTYTTDYKGTLLGESLK", "LKVVPTTDHIDTEK", "VVPTTDHIDTEKLK"}	{5.968090752045257, 2.0927571409198524, 7.6582114827517955}	7.65821	5.96809	{"NA", 0.180173955, 0.618320891}	0.180174	0.399247	{2.268484209, 1.455626883, 10.7186325, 2.184971397, 2.354231408}	5	2.26848	-3.65427
P25788	TRUE	5	{"CKDGVVFGVEK", "LQMKEMTCR", "LVLSKLYEEGSNKR", "LYEEGSNKR", "TEIEKLQMK"}	{5.085793607303787, 4.512298434512146, 6.765534746362978, 7.6582114827517955, 6.37851162325373}	7.65821	6.37851	{"NA", 0.07596219, 0.112565958, 0.054439608, 0.070206519}	0.0544396	0.0730844	{4.788923295, 4.577278288, 3.063358196, 4.325759527, 4.146219076, 4.170138493}	6	4.24795	-6.28597
Q16822	TRUE	4	{"CLHSVGQPLTGQGEPVSQWPCNPEKTLIGHVPDQR", "ETPIGLVPKEGALDLSGLR", "SESTAAAEHKGK", "VESKTVIVTPSQR"}	{5.666756591884804, 5.694880192799191, 6.325530331567558, 7.6582114827517955}	7.65821	6.01021	{"NA", 0.077230119, 0.056247547, 0.06342081}	0.0562475	0.0634208	{5.056727139, 6.509104018, 5.065473219, 4.972410288, 3.716054298, 2.398932598, 4.862877949, 4.363486352, 4.310776409, 2.723225517}	10	4.61318	-6.35783
Q8WVS4	TRUE	3	{"GRTEFEKEPR", "KVSSLHTSR", "NTKQAYVQCNEDNVER"}	{5.82273014794452, 7.6582114827517955, 6.754887502163469}	7.65821	6.75489	{"NA", "NA", 0.43715279}	0.437153	0.437153	{0.560927752, 8.964824628}	2	4.76288	-3.44562
Q9C037	TRUE	5	{"LNQTIASLKK", "LTEKTQR", "NPQKTAFVER", "SEIQDVNYSLEAVKVK", "SQAPTLELLQNPKEVLTR"}	{3.039528364186637, 4.963474123974886, 6.646738698307845, 7.070389327891398, 7.6582114827517955}	7.65821	6.64674	{0.141389768, "NA", 0.127068873, 0.685467496, "NA"}	0.127069	0.14139	{0.670088881, 1.442110553, 1.869051334, 1.036506813, 8.524253992, 0.952037503, 0.934948594}	7	1.03651	-3.02805
P08133	TRUE	26	{"AINEAYKEDYHK", "AMEGAGTDEKALIEILATR", "AMKGLGTDEDTIIDIITHR", "AMEGAGTDEKALIEILATR", "AMKGLGTDEDTIIDIITHR", "DAISGIGTDEKCLIEILASR", "DLMTDLKSEISGDLAR", "EDAQVAAEILEIADTPSGDKTSLETR", "EIKDAISGIGTDEK", "GAGTDEKTLTR", "GFGSDKEAILDIITSR", "GTVRPANDFNPDADAKALR", "LIVGLMRPPAYCDAKEIK", "MTNYDVEHTIKK", "NDTSGEYKK", "NKPLFFADKLYK", "QEVCQSYKSLYGK", "QRQEVCQSYKSLYGK", "QTFKSHFGR", "SLYGKDLIADLK", "TNEQMHQ…	{0.9532057885210589, 5.307428525192247, -0.07004749752825659, 4.963474123974886, -0.19871959235208028, 5.4329594072761065, 6.247927513443586, 4.733328690371619, 1.434402824145775, 3.0729005470474475, 6.462706750670158, 2.0178480013329247, -4.754887502163469, 7.270528942380719, 7., 6.133399125417199, 2.0789253938756285, 1.3881296258153268, 7.643856189774726, 3.062857333195981, 0.04806461319274645,…	7.64386	2.57089	{3.838000771, 3.135738826, 2.975480993, 3.135738826, 2.975480993, "NA", 0.824171519, "NA", 0.131850681, 3.345103457, 0.755390293, 0.945185348, "NA", 2.904918862, "NA", "NA", 3.662562999, "NA", "NA", 0.54996171, 4.628133203, 4.628133203, 0.213595461, 0.732968047, "NA", "NA"}	0.131851	2.97548	{5.120106334, 6.702198155, 4.810712377, 7.688822022, 4.650167449, 5.407395387, 4.686300919, 4.977040849, 5.182123305, 3.531458382, 4.8036088, 4.959743788, 4.991177837, 6.332130315, 4.913710296, 5.034875875, 4.957958301, 5.243334921, 5.009018759, 4.55682572, 4.917847278, 5.055821275, 4.634954751, 4.94570473, 5.641764956, 4.839065124, 4.525276346, 4.522675562, 5.555524899, 4.824105821, 4.869196053,…	34	4.93178	-5.22513
Q8TDX7	TRUE	7	{"ADCIKEIDLLK", "DIKPANVFITATGVVK", "KVQIFDLMDAK", "QLVNMCINPDPEKRPDVTYVYDVAK", "QLVNMCINPDPEKRPDVTYVYDVAK", "VQIFDLMDAKAR", "MDEQSQGMQGPPVPQFQPQKALRPDMGYNTLANFR"}	{4.331600619361829, 7.643856189774726, 5.0959244199985365, 3.5327859080191706, 7.03121873061072, 2.7435047271277915, 5.008988783227255}	7.64386	5.00899	{0.164477143, 0.223665928, 0.142440048, 0.150779136, 0.150779136, 0.170250043, "NA"}	0.14244	0.157628	{1.269789343, 0.885061903, 1.034178821, 1.065752328, 1.857891448, 1.098030002, 1.025005925, 1.249564772}	8	1.08189	-2.92513
P20020	TRUE	18	{"AQDGAAMEMQPLKSEEGGDGDEK", "AQDGAAMEMQPLKSEEGGDGDEKDK", "AQDGAAMEMQPLKSEEGGDGDEKDK", "IFSKGASEIILK", "IQESYGDVYGICTKLK", "IRNEKGEIEQER", "KEKSVLQGK", "KIQESYGDVYGICTK", "KQDGAIENR", "LKTSPNEGLSGNPADLER", "NEKGEIEQER", "NSLKEANHDGDFGITLAELR", "QVVAVTGDGTNDGPALKK", "SLDKDPLLLSGTHVMEGSGR", "SSLYEGLEKPESR", "SSPTDKHTLVK", "SVLQGKLTK", "GDMANNSVAYSGVKNSLK"}	{-4.857980995127573, -1.4585268239755373, -1.7215104498655265, 5.0179219079972635, 0.2021888506132668, -0.9068905956085187, 3.895905204709549, 0.6857631415086483, -1.7635598041779192, 7.2964574073712445, -0.7645119210518687, -0.7818198299504663, 2.0681715026415795, -0.8630900557856506, 0.41850135458241516, 7.630813152299126, 3.9124137072379708, -1.4607377567156947}	7.63081	-0.281162	{"NA", "NA", "NA", 0.099658909, 3.171742866, 2.255427942, "NA", 0.134827722, "NA", 0.068240669, 2.426559313, 0.61311163, 0.063366969, "NA", 0.727954529, 0.05932985, 0.121260718, "NA"}	0.0593299	0.134828	{2.287162068, 2.301719136, 3.207774051, 1.08085664, 0.866591529, 3.173643203, 2.948315497, 0.96963965, 2.044682158, 3.345310525, 3.397296879, 2.07208873, 2.123087302, 3.776901081, 2.278765662, 3.1590024}	16	2.29444	-5.27324
P62333	TRUE	11	{"AVASQLDCNFLKVVSSSIVDK", "EQLKELTKQYEK", "EQLKELTK", "FIVKATNGPR", "GCLLYGPPGTGKTLLAR", "KIHIDLPNEQAR", "LDILKIHAGPITK", "LLEHKEIDGR", "SENDLKALQSVGQIVGEVLK", "VGIIPPKGCLLYGPPGTGK", "VVSSSIVDKYIGESAR"}	{0.23798927638746648, -2.8928351070473832, -6.161887682376894, 4.3749504360812255, 7.624978179569036, 7.5984247605277195, 6.044125158576647, -0.3752115187856554, -0.5735577374489068, 5.867896463992655, 4.252598601604104}	7.62498	4.2526	{0.178584939, "NA", "NA", 0.110600067, 0.083295229, 0.103328662, 0.062517888, "NA", 136.3317292, 0.074320361, 0.138528693}	0.0625179	0.106964	{3.631333065, 3.432679261, 2.959717451, 3.24271539, 3.717686925, 3.353523995, 6.455189382, 3.421288945, 3.846576224}	9	3.43268	-5.77892
Q13509	TRUE	6	{"ECENCDCLQGFQLTHSLGGGTGSGMGTLLISKVR", "EVDEQMLAIQSKNSSYFVEWIPNNVK", "GLKMSSTFIGNSTAIQELFK", "ISVYYNEASSHKYVPR", "KECENCDCLQGFQLTHSLGGGTGSGMGTLLISK", "TLKLATPTYGDLNHLVSATMSGVTTSLR"}	{6.965784284662088, 7.586464525886388, 5.705977901682522, 7.624581366161297, 5.765150019800404, 6.022367813028454}	7.62458	6.49408	{"NA", 0.110898303, 0.100820801, 0.137727161, "NA", 0.139279939}	0.100821	0.124313	{4.386758036, 4.815677599, 3.453432865, 4.93372342}	4	4.60122	-5.51215
Q15477	TRUE	12	{"ALSNQKFR", "GAFHTKGYYAAVEAK", "GLDPTGTVILLCKGR", "GYYAAVEAKK", "IMESVNGLKSLSAGR", "KLEELIQGAQCVHSPR", "LAQAHPAGPPTLDPVNDLQLKDMSVVEGGLR", "LQPGDMAAITTKVLR", "LVGEPVLGAKMETAATLLR", "MQIQKEMER", "TIYTSPIKALSNQK", "TLGYVDEAGTVKLAGR"}	{6.169925001442312, 5.9954845188775066, 3.7575345726330416, 6.566815154010897, 5.872828759534886, 7.622051819456376, 7.050936965225225, 6.332707933640606, 6.303780748177103, 6.247927513443586, 7.350497247084133, 5.867896463992655}	7.62205	6.27585	{0.087373459, 0.164823704, 0.141963245, 0.098348069, 0.134973371, 0.122005455, 0.095456794, 0.136664633, 0.09897466, 0.114045232, 0.114846738, 2.482494344}	0.0873735	0.118426	{3.554234584, 4.386141498, 3.613854782, 3.868637126, 3.463955937, 4.152100988, 3.533278303, 3.85873928, 3.723782267, 3.893772942, 3.335664346, 4.694023268, 4.048454007, 3.687506755, 4.603092059, 4.44819499}	16	3.86369	-5.46664
Q9Y2E4	TRUE	2	{"GLGSQTESLKAR", "SIKLQCELYPSR"}	{7.622051819456376, 5.}	7.62205	6.31103	{"NA", 0.117207963}	0.117208	0.117208	{0.531679241}	1	0.531679	-2.18149
Q9Y282	TRUE	8	{"EGFSQKMQEQK", "EGFSQKMQEQK", "LDKDGIPVSSEAER", "LKQFDAYPK", "MQEQKNEGCQVYGFLEVNK", "QFDAYPKTLEDFR", "VVPTVYMKVDGEVLR", "MEALGKLK"}	{7.617651119427331, 5.20945336562895, 5.078951341394823, 2.6894824879446, 5.0959244199985365, 5.722466024471092, 6.0959244199985365, 6.303780748177103}	7.61765	5.46596	{0.098464984, 0.098464984, "NA", 0.1000766, 0.077045912, "NA", 0.16833454, 0.367287949}	0.0770459	0.0992708	{1.760221165, 3.252187726, 2.717907578}	3	2.71791	-5.14063
O00507	TRUE	15	{"ALTLQDLDNIWAAQAGKHEAIVK", "AVCLDHAKLGEGK", "DDVFGYPHQFEDKPALSK", "DKSLITAK", "DNVNSENELIEQKEQSDNETAGGTK", "EQSDNETAGGTKYR", "FFKAVNCR", "GKHLSLIVR", "GLDVKSEACQR", "IIEDCSNSEDTIKLLR", "LIGQLNLKDK", "NTGETGVEEPILEGHLGVTKELLAFQTSEK", "SLITAKLTQINFNMPSSPDSSSDSSTASPGNHR", "TAVEKLR", "VLGGSFADQKICQGCPHR"}	{5.06177619758669, 7.611762560064872, 4.78627447843692, 5.911691581872341, 6.193771743396681, 5.465974464504069, 7.514749959963782, 6.523561956057013, 2.788209412537909, 6.9354597478052895, 7.309248960816617, 6.475733430966398, 6.368069876532084, 7.123086750981061, 7.298291730620124}	7.61176	6.47573	{"NA", 0.880129662, "NA", "NA", "NA", 0.682648358, 0.256023069, 0.135173096, 0.758983863, 0.547247075, 0.546934529, "NA", "NA", 0.628768046, "NA"}	0.135173	0.588008	{2.956192182}	1	2.95619	-4.45086
P86790	TRUE	4	{"KTPSVSLTSVHPDLMK", "NPIIEKQSK", "STVHMRKTPSVSLTSVHPDLMK", "TFSPSKPAKSLHTQK"}	{5.972692654004265, 4.84799690655495, -5.20945336562895, 7.608809242675525}	7.60881	5.41034	{"NA", 0.125401982, "NA", "NA"}	0.125402	0.125402	{1.76850714, 3.088187925, 0.782120589, 2.867940094}	4	2.31822	-4.20839
P36507	TRUE	4	{"AKVGELKDDDFER", "CLIKNPAER", "DVKPSNILVNSR", "VGELKDDDFER"}	{4.765534746362977, 7.604367899893749, 4.089920584674194, 5.560714954474479}	7.60437	5.16312	{"NA", 0.27313146, 0.160262193, "NA"}	0.160262	0.216697	{1.789220101, 1.306431761, 2.436792139, 2.094625823, 2.387434584, 3.227824649, 4.839686053, 2.134951916, 3.092456394, 3.047870374, 2.726992437}	11	2.43679	-3.92648
Q9UPN7	TRUE	2	{"LIEQIHPSKDENQHSNASQSLCDIIR", "VAGALVQNTEKGPNAEQLR"}	{7.037821465434968, 7.602884408718419}	7.60288	7.32035	{"NA", 0.073133925}	0.0731339	0.0731339	{4.375508541, 1.514385877, 1.067330672}	3	1.51439	-4.37205
P33897	TRUE	4	{"AFSPKFGELVAEEAR", "DVLSGGEKQR", "FEKLDSAAR", "LSLTEEKQR"}	{5.121015400961366, 7.601399390531831, 4.867896463992655, 5.944858445807539}	7.6014	5.53294	{"NA", 0.122769577, "NA", "NA"}	0.12277	0.12277	{3.937871744}	1	3.93787	-5.00339
P56192	TRUE	3	{"AAETVLKQQGVLALRPYLQK", "ITQDIFQQLLKR", "KGEDVLGSVR"}	{7.601399390531831, 5.529820946528695, 6.371558862611964}	7.6014	6.37156	{0.695811374, 0.115985215, 1.193256469}	0.115985	0.695811	{1.60425582, 1.4726983, 1.902336379, 1.2499956, 2.015859352, 1.685537259, 1.487797617, 1.346527398, 1.250331473, 1.697568462, 1.121622331, 0.94063146, 1.906047876, 4.569383326, 2.313793884, 2.070049883}	16	1.6449	-3.82598
Q0IIM8	TRUE	7	{"DSPLPSNVQQGSNVSDEKTSHTR", "ECSKTVNTEALMTVFHPQNLETLNSK", "ESNEKYGNIR", "EVLAIDKTNDSSK", "LFDKETFDNDPVLYNPLQITKR", "LLTCKDDAEAVTALNR", "LYVIQTLEETTKQNVLR"}	{6.705977901682523, 5.008988783227255, 7.601399390531831, 6.83035674741922, 6.491853096329675, 4.906890595608519, 5.277984747299765}	7.6014	6.49185	{0.515615938, "NA", 0.169976293, 0.060433264, 0.14679154, "NA", "NA"}	0.0604333	0.158384	{0.19417227, 1.414581038, 0.998823628, 2.249082331, 2.10014332, 2.198826206}	6	1.75736	-4.86192
A2RRP1	TRUE	13	{"AKDWCEELACR", "CEKQSPGVANELLK", "DDFTSIIGKCQVPK", "DKCHPLYR", "FTADDQYKR", "GTDLEALLAIGKGADDGR", "IFQHSKPDLQQK", "ISLIKECISQSPTCYK", "KQPPVSESHWR", "KSAVNVASIQNYLSK", "LTLEQKELCR", "LVNFSKLTLEQK", "VLSGSPYYKQVTNGGDGVTAVPK"}	{5.7495342676692625, 7.03342300153745, 5.112700132749363, 5.446256229889564, 6.277984747299765, 3.412356118420484, 5.694880192799191, 7.076815597050832, 5.977279923499917, 5.232660756790275, 6.343407822297814, 5.906890595608519, 7.596935142387233}	7.59694	5.90689	{0.095676291, 0.165747211, "NA", "NA", 0.093100368, 0.129216848, "NA", 0.084700917, 0.110842352, "NA", 0.115121087, 0.146802666, 0.095481966}	0.0847009	0.110842	{1.174674735, 2.496830423, 3.725921333, 0.682042961, 3.707559393, 4.37373343, 3.439220582, 3.249141039, 2.848048772, 4.053287709, 4.803608011, 3.673205923, 2.418607546, 2.484008664, 3.413242246, 3.410225772, 4.00607108, 2.99020757}	18	3.41173	-5.33198
P05198	TRUE	7	{"AGLNCSTENMPIKINLIAPPR", "CEDKFTKSK", "CEDKFTK", "GYIDLSKR", "LTPQAVKIR", "VDKEKGYIDLSK", "VSPEEAIKCEDK"}	{7.593951283948412, 3.453561966120794, 2.695938710021908, 5.263034405833794, 6.7057784438988035, 4.683461015322994, 6.809196880107999}	7.59395	5.26303	{0.089498095, "NA", 0.074983029, 0.093884124, 0.077887902, "NA", 0.078556633}	0.074983	0.0785566	{4.15005532, 3.361596548, 3.323458754, 4.305459642, 3.465147924, 3.105661748, 3.316574315, 3.312932978, 3.490088506, 4.056094477, 3.602163834, 3.708933566}	12	3.47762	-5.53539
Q9NVE7	TRUE	2	{"AVSAVLESDPYFGFEEAKR", "SATADQEFSKEDMAK"}	{5.968090752045257, 7.590961241342599}	7.59096	6.77953	{0.196680969, 0.138511345}	0.138511	0.167596	{3.318678677, 5.129661977, 3.760232314, 3.334646273, 3.455670257, 3.843791313, 3.403099863, 3.419267242}	8	3.43747	-4.63327
O14641	TRUE	3	{"DIVHKPGPIVLTVAK", "GLSVHTDMASVTKAMAAPESGLEVR", "KYASGLLK"}	{7.059614856297223, 7.586464525886388, 6.525911331636243}	7.58646	7.05961	{"NA", 1.01686502, "NA"}	1.01687	1.01687	{0.866808386, 9.490248457}	2	5.17853	-2.34841
Q96N67	TRUE	10	{"AKLEEAILGSIGAR", "FGDLDEQEFVYKEPAITK", "FQKDTEMVER", "IDISPAPENPHYCLTPELLQVKLYPDSR", "KQISGQYSGSPQLLK", "KTQELAFATHQDPADPK", "LKSQADQFCQR", "QVFESDEAPDGNSYQDDQDDLKR", "SSCSEFSKEAYTAVVYHNR", "YSDPQIKAR"}	{4.857980995127573, 5.661065479806948, 6.384651466506178, 7.292781749227846, 5.446256229889564, 6.400240802369275, 7.583458910130769, 5.121015400961366, 6.321928094887362, 6.76022094646651}	7.58346	6.35329	{"NA", "NA", 0.451661009, 0.115526494, "NA", "NA", 0.144829017, 0.121098858, 0.187545858, 0.491593487}	0.115526	0.166187	{2.454594192, 3.5709338, 1.23722436, 1.041403281, 1.122419055, 1.276001047, 0.685368098, 1.288082715, 0.130236775, 1.374806945, 7.588832877, 3.801161999, 0.503495842, 1.027423614, 1.203555484, 7.164170778, 2.844319045, 2.874206608, 1.861116805, 1.408692935}	20	1.33144	-3.5267
P43034	TRUE	3	{"KEAELDVNEELDKK", "SGKPGPFLLSGSR", "TLKGHTDSVQDISFDHSGK"}	{2.2520369459159033, 5.554588851677638, 7.581953750848819}	7.58195	5.55459	{"NA", "NA", 0.088920848}	0.0889208	0.0889208	{3.220004045, 3.608193208, 2.855124189, 2.653182983, 3.320795319, 3.312445344, 3.440915085, 3.387334209, 2.398991192, 3.302317439, 3.080588252, 2.473421596, 3.017591807, 2.478094715}	14	3.1503	-5.14682
P27635	TRUE	12	{"AKVDEFPLCGHMVSDEYEQLSSEALEAAR", "AKVDEFPLCGHMVSDEYEQLSSEALEAAR", "FNADEFEDMVAEKR", "GAFGKPQGTVAR", "ICANKYMVK", "INKMLSCAGADR", "INKMLSCAGADR", "LIPDGCGVKYIPSR", "LQNKEHVIEALR", "SCGKDGFHIR", "YCKNKPYPK", "YMVKSCGK"}	{7.540709262671432, 6.439623137557118, 4.1465610083768025, 4.234093632536555, 3.7784848636044734, 3.651457912508063, 3.9674312375323333, 3.8368953928502614, 7.5804470195986635, 4.07752895530309, 3.9311093208455388, 2.804568886967436}	7.58045	4.02248	{"NA", "NA", 0.652910243, 2.139871425, 0.83892165, 0.221572235, 0.221572235, 2.366561501, "NA", 0.739720917, "NA", 0.675423057}	0.221572	0.707572	{2.386109545, 2.729471848, 2.986187651, 2.681092245, 2.842036015}	5	2.72947	-3.62277
Q9HCE0	TRUE	7	{"AEFMCHMKPSER", "AQTQLKLPIVPSLQR", "ETFSKVGR", "KAQTQLK", "VEMNENALVELKK", "VSAGLSIPTDSQKHLDAVPK", "YLAQKPYAGILSESMK"}	{5.232660756790275, 6.456149034647996, 6.683696454306516, 5.578938713093387, 5.129283016944966, 7.57440430902258, 5.638073837180719}	7.5744	5.63807	{0.084822241, 0.15328196, 0.113430075, "NA", "NA", 0.079932809, 0.10518633}	0.0799328	0.105186	{3.299012646, 4.840703638, 0.69432582, 1.323504712, 1.48460693, 1.0180997, 1.405340169}	7	1.40534	-4.13599
Q7Z4H8	TRUE	1	{"TLSCPTKEPQIAK"}	{7.560536667070541}	7.56054	7.56054	{0.157958675}	0.157959	0.157959	{3.707838213, 3.553636669, 3.340332941, 3.248512668, 3.748594564, 3.557653138, 2.293215781, 3.221868373, 3.2308684, 3.546963993, 3.817090796}	11	3.54696	-4.48897
Q9Y285	TRUE	7	{"FKPAYNPYTEPSMEVFSYHQGLKK", "GGQAEKLGEK", "LAQKKPFTPVK", "THSQGGYGSQGYKYNWK", "VDKSAADGPR", "VGFSKAMSNK", "YNWKLDEAR"}	{4.990954860396994, 4.912767994495972, 7.559185865787734, 5.277984747299765, 7.4110872267986005, 7.357552004618085, 5.842978831788326}	7.55919	5.84298	{"NA", 0.086448261, "NA", "NA", "NA", "NA", 0.123626671}	0.0864483	0.105037	{12.45359168, 4.989104385, 4.088048476, 4.991151975, 6.337072484}	5	4.99115	-5.85139
Q92621	TRUE	8	{"FQDDNVEGDKVSK", "GQTVCNVKLLHR", "KDLPSADSVQYR", "LLDIEGLYSKVR", "LTAPEDVFSKLQR", "NVQQHEKVQK", "QFKFQDDNVEGDK", "VQKASTEGVAIQGQQGTR"}	{1.4919602187589018, 3.0648126713904253, 7.554588851677638, 0.8564012753422778, 6.802193216941825, 1.3418276523250674, 2.065874675873693, 2.0025924446165244}	7.55459	2.03423	{0.067096771, 0.139952987, 0.193510505, 0.105181431, 0.11310986, "NA", 0.075424875, 0.144211297}	0.0670968	0.11311	{0.496754888, 9.575144989, 6.046600792, 5.803920316, 8.399139542, 5.334927206, 7.440763935, 7.353893043, 123.3470199, 4.062687153, 5.419174135, 6.447386099, 0.795684822, 4.512657719, 7.339644615, 5.873487443, 7.539844218, 1.889526826, 7.93413508, 7.165427363, 12.03094114, 8.501971814}	22	6.80641	-6.66451
Q15386	TRUE	8	{"ADKVTQLYVPASR", "DACLGIIKLAYPETKPEVR", "FGGKDIPVTSANR", "KEEKASLLHR", "LAYPETKPEVR", "NFCPPNHWLSEQEDIKADKVTQLYVPASR", "NYIYEDAYDKLSPENEPDLK", "VVEGFTDEEKRK"}	{5.711494906650088, 5.465974464504069, 7.546894459887637, 4.498250867527826, 5.921245888585589, 6.4329594072761065, 6.638073837180718, 5.19377174339668}	7.54689	5.81637	{"NA", "NA", 0.116401801, "NA", "NA", "NA", 0.078834429, "NA"}	0.0788344	0.0976181	{1.436298022, 2.059996811, 1.7188096, 1.903972282}	4	1.81139	-4.52213
Q9P2R3	TRUE	5	{"ESGAAEQVDNKGR", "NLLLAGAKVNELTK", "NNKSAEAILKR", "QDSKSALFLLEHQADINVR", "SAEAILKR"}	{7.542258049766918, 6.022367813028454, 5.887525270741588, -0.3977595078470083, 1.3457769246720015}	7.54226	5.88753	{0.958070723, 0.182344672, "NA", "NA", "NA"}	0.182345	0.570208	{19.0789983, 2.255302549, 3.490490503, 3.195163337, 3.338473354, 8.773487517, 2.583995286, 3.255623154, 2.778268273, 2.722045471, 4.367950526, 2.479980524, 2.578761061, 2.639298717, 4.278487452, 2.775813574}	16	2.98672	-4.03382
O00764	TRUE	4	{"EKVVPLADIITPNQFEAELLSGR", "KIHSQEEALR", "LNNMNKYDYVLTGYTR", "VACEKTVSTLHHVLQR"}	{7.110613805500897, -0.017277991431835633, 6.754887502163469, 7.534497433738168}	7.5345	6.93275	{0.047268178, 0.057397771, 0.061032481, 0.141643889}	0.0472682	0.0592151	{5.423190178, 5.535010894, 5.479968735, 4.988907085}	4	5.45158	-6.84966
P35579	TRUE	41	{"AGKLDPHLVLDQLR", "ATDKSFVEK", "CIIPNHEKK", "DKADFCIIHYAGK", "DYVQKAQTK", "EEELVKVR", "EKQLAAENR", "EVSSLKNK", "FSKVEDMAELTCLNEASVLHNLK", "IAQLEEQLDNETKER", "IGQSKVFFR", "IIGLDQVAGMSETALPGAFKTR", "KFDQLLAEEK", "KLEEEQIILEDQNCK", "KTLEEEAK", "KVIQYLAYVASSHK", "LEEEQIILEDQNCKLAK", "LFTKVKPLLQVSR", "LQAQMKDCMR", "LQEMEGTVKSK", "LTKDFSALESQLQDTQELLQEENR", "NCAAYLKLR", "NTDQASMPDNTAAQKVSHLLGINVTDFTR"…	{1.499444429535099, 3.083768357692598, 2.202300489649004, 0.9251460053157866, 3.994763351633853, -0.2446223687199134, -3.103287808412022, -4.916476644437717, 5.409158073824693, -2.0436935847634268, -0.653428638369768, 2.2183569081012915, -0.6199683246656795, -0.84799690655495, -3.8875040200770443, 4.772157868516778, -4.817623257511431, -5.786596361890807, -0.533530360467859, 3.4942657600460434, -…	7.53138	0.436099	{0.131154194, 0.053498552, "NA", 0.152727321, 0.09297305, "NA", 5.719161456, "NA", 0.073347165, "NA", 3.917372541, 0.0899412, "NA", "NA", "NA", 4.105140225, "NA", "NA", "NA", "NA", "NA", "NA", 0.10805919, 0.10805919, 0.157902425, "NA", 0.09587155, "NA", 0.090844178, 0.106350229, "NA", "NA", 0.117484572, "NA", "NA", "NA", "NA", "NA", "NA", "NA", "NA"}	0.0534986	0.108059	{5.028440992, 5.104806769, 4.800731749, 5.838965264, 5.98029792, 5.080921203, 4.901110216, 5.224751123, 4.928845711, 5.424944226, 4.788801289, 4.655981192, 5.390931186, 5.460544803, 4.783352871, 4.744029898, 5.273937952, 5.601529586, 4.775782337, 5.339209647, 4.976523911, 4.832182016, 5.252062773, 4.417547473, 5.338108801, 4.924953572, 4.602759158, 4.859403834, 5.262601698, 4.438040266, 5.4990110…	97	5.14072	-6.58633
Q9UKV8	TRUE	4	{"KLTDNQTSTMIR", "LFCTDKNER", "SIEEQQKPLTDSQR", "VGKSGNIPAGTTVDTK"}	{5.217230716220669, 1.247410881373288, 4.078886043510133, 7.529820946528695}	7.52982	4.64806	{"NA", "NA", "NA", 0.093821759}	0.0938218	0.0938218	{5.427487102, 4.565349044, 8.723264758, 4.942754482, 4.294981955, 6.340968322, 5.878195053, 4.598304454}	8	5.18512	-5.78831
Q12923	TRUE	24	{"ALDMSLPSLVLKATR", "ETELEFLKVCQR", "GSLGFTVTKGNQR", "ITLQNTSDGIKHGFQTDNSK", "KDILEER", "KITLQNTSDGIK", "KSQTGILLGVCSK", "KSSYMQDSAIDSSSK", "KVNIMLLNGQR", "LAVRPLSVQAEILKR", "LDLSYIKEELPK", "LELTCDTKTICK", "LIKVNDTDVTNMTHTDAVNLLR", "LNNSKSVASLNR", "LSLYPGDTIKASMLDITR", "LSLYPGDTIKASMLDITRDPLR", "LTKVAPEGWK", "LVLGNLSGTDQLSCNSEQKPDR", "NDLPVVPSSKR", "NSNCAPSFSYVKHLVK", "QYETPFEGNLINQEIMLKR", "SDAE…	{5.4724877714627445, 5.807354922057605, 6.972692654004264, 7.523561956057013, 4.305965561255801, 5.0179219079972635, 3.9509639591699908, 3.953879068754688, 4.8875252707415875, 6.263034405833794, 7.083213368248982, 6.94485844580754, 6.350497247084134, 6.074676686294496, 4.733354340613828, 4.916476644437717, 5.944858445807539, 6.137503523749936, 6.361066488794322, 5.255500733148386, 5.8398646195270…	7.52356	5.89643	{0.790044601, "NA", "NA", "NA", "NA", "NA", "NA", "NA", "NA", 0.854235088, 0.25040126, "NA", "NA", "NA", 0.188469976, "NA", "NA", 0.11207883, "NA", 0.12505106, 0.500763307, "NA", "NA", "NA"}	0.112079	0.250401	{1.071442647, 1.146611194, 1.063340944, 0.965992582, 0.979812148, 1.33501229, 0.765737209, 0.963431525, 1.015721476, 1.616267292, 0.607750041, 1.022433071, 1.371874709, 0.927243692, 1.031602869, 0.927405906, 1.053501238, 114.0059357, 0.859663618, 0.820415283}	20	1.01908	-3.18468
Q9P0I2	TRUE	4	{"ENGKYIPK", "KELQTSIF", "KLTQEQVSDSQVLIR", "YIPKQSFLTR"}	{6.074676686294496, 6.646738698307845, 7.321928094887362, 7.520422248526446}	7.52042	6.98433	{0.05518597, "NA", 0.068744497, 0.077834285}	0.055186	0.0687445	{2.235996332, 2.603768042, 1.955423137, 1.937416417}	4	2.09571	-5.24699
Q9BXR0	TRUE	4	{"ATCLEEMTKR", "DVPGFAIGGLSGGESKSQFWR", "TSIVEKR", "VFEKDFGPIDPECTCPTCQK"}	{7.517275693209583, 5.224966365000275, 4.548436624696042, 6.56071495447448}	7.51728	5.89284	{0.109621073, 0.120757215, "NA", 0.122453434}	0.109621	0.120757	{2.601866909}	1	2.60187	-4.56895
P30566	TRUE	4	{"GTTGTQASFLQLFEGDDHKVEQLDK", "LLANLKEMEEPFEK", "QQIGSSAMPYKR", "VLSQQAASVVKQEGGDNDLIER"}	{4.608809242675524, 4.666756591884804, 6.266786540694902, 7.515699838284044}	7.5157	5.46677	{"NA", 0.290658959, 0.092640758, 0.087700577}	0.0877006	0.0926408	{2.966699075, 3.834957234, 5.024106874, 3.897058562, 5.086913634, 5.9996247, 6.161471242}	7	5.02411	-5.84014
Q06136	TRUE	2	{"AVITTMKER", "LISETTSVCKPEQVAK"}	{3.7297067537946673, 7.51096191927738}	7.51096	5.62033	{0.157818181, 0.110820996}	0.110821	0.13432	{2.730849666, 3.04049349, 3.503636186, 3.010357057}	4	3.02543	-4.77083
P27361	TRUE	6	{"DLKPSNLLINTTCDLKICDFGLAR", "DLKPSNLLINTTCDLK", "KISPFEHQTYCQR", "NYLQSLPSKTK", "RTEGVGPGVPGEVEMVKGQPFDVGPR", "SDSKALDLLDR"}	{5.614709844115209, 5.485426827170242, 7.0959244199985365, 6.951867504326902, 7.506208389306745, 6.193771743396681}	7.50621	6.57282	{"NA", 0.075423309, 0.083324095, 0.10959759, 0.144760018, 0.189230963}	0.0754233	0.109598	{4.001472496, 3.36418234, 4.028772184}	3	4.00147	-5.72938
P62487	TRUE	4	{"LKIVGTR", "QKLFTEVEGTCTGK", "YFGPNLLNTVKQK", "YFGPNLLNTVKQK"}	{6.17392693199981, 7.361066488794322, 4.10031382167732, 7.503030645641161}	7.50303	6.7675	{"NA", 0.077634211, 0.087739277, 0.087739277}	0.0776342	0.0877393	{1.091769744, 1.633777732}	2	1.36277	-4.13371
O95352	TRUE	3	{"CTACSSKVLDQYER", "FDNVLPVSLAFDKCTACSSK", "LQKIFPGVNAR"}	{5.972692654004265, 5.666756591884804, 7.501439145158873}	7.50144	5.97269	{0.163722564, "NA", 0.142346625}	0.142347	0.153035	{3.941528426, 3.513816788, 3.659776887, 3.822810912, 3.804809656, 3.975855797, 4.050578688, 4.979364599, 3.739313108, 3.676061716, 4.049777954, 3.41399314, 3.52910145, 2.725147982}	14	3.77206	-4.72787
P30154	TRUE	5	{"ASNAVKAEIR", "FSELQKAMGPK", "LGEFAKVLELDSVK", "QISQEHTPVALEAYFVPLVKR", "SLQKIGPILDTNALQGEVKPVLQK"}	{7.498250867527826, 6.885086225290171, 5.314696525656287, 5., 6.857980995127572}	7.49825	6.85798	{0.297291153, "NA", 0.350642669, "NA", "NA"}	0.297291	0.323967	{0.474170288, 7.318303937}	2	3.89624	-3.71213
P54619	TRUE	4	{"FDVINLAAEKTYNNLDVSVTK", "TYNNLDVSVTKALQHR", "VVDIYSKFDVINLAAEK", "METVISSDSSPAVENEHPQETPESNNSVYTSFMKSHR"}	{5.529820946528695, 6.641723780066246, 6.371558862611964, 7.496654082593496}	7.49665	6.50664	{0.110747846, 0.135588055, "NA", 0.279860595}	0.110748	0.135588	{3.066824536, 0.75265845, 3.331993805, 3.505405068, 3.033155411, 3.064598281, 3.188856717, 2.054418463, 2.836717769, 2.929090121, 3.832975494, 3.795436544}	12	3.06571	-4.79087
Q9H2U1	TRUE	6	{"IKETHFDTQNNISTMSAEWVSK", "NPKDPESNINSDNEK", "NTPCSENKLDIQEK", "QEKEEKEAIYK", "TQEKATPR", "YVPEQKEHR"}	{4.009770852437397, 7.490249210627086, 5.091838286278348, 6.10013667128545, 4.608809242675524, 6.274261661257048}	7.49025	5.59599	{"NA", 0.087902892, "NA", "NA", "NA", 0.105267949}	0.0879029	0.0965854	{0.761983347, 0.764436731, 0.900002752, 0.754239934, 10.76849997, 0.845625751, 2.483319221, 0.026723672, 0.812727441, 0.813977358}	10	0.813352	-3.2099
P49593	TRUE	1	{"AIGDVFQKPYVSGEADAASR"}	{7.482202926295956}	7.4822	7.4822	{0.175636258}	0.175636	0.175636	{4.155664968, 3.847791368}	2	4.00173	-4.50996
P67775	TRUE	7	{"AKEILTKESNVQEVR", "EILTKESNVQEVR", "ELDQWIEQLNECKQLSESQVK", "IGGKSPDTNYLFMGDYVDR", "QLSESQVKSLCEK", "VFTKELDQWIEQLNECK", "MDEKVFTK"}	{2.976153258045632, 2.473931188332412, -0.7938679854006832, 7.477353526634561, 2.6165616956663436, -0.008613130304708195, 2.05187443920574}	7.47735	2.47393	{1.22311162, 0.180249672, 0.72256224, 0.174057336, 0.25491647, "NA", 3.047606075}	0.174057	0.488739	{1.677378642, 0.80122023, 1.289408283, 1.337819864, 0.224533218}	5	1.28941	-2.88907
P33993	TRUE	5	{"ADSVGKLVTVR", "DSLLGDKGQTAR", "FLQEFYQDDELGKK", "LMEMSKDSLLGDK", "ALKDYALEKEK"}	{4.944858445807539, 6.101822010032843, 1.3494088313094692, 5.24031432933371, 7.475733430966398}	7.47573	5.24031	{0.159392135, 0.202654074, 0.123384158, 0.086106577, "NA"}	0.0861066	0.141388	{0.618454695, 0.676412447, 0.409392221, 0.518433687, 0.682835201, 0.666046745, 0.576747722}	7	0.618455	-2.84447
P34932	TRUE	8	{"CTPACISFGPKNR", "GCALQCAILSPAFKVR", "GKFLEMCNDLLAR", "LSQECEKLKK", "QDLPALEEKPR", "SIGAAAKSQVISNAK", "SVLEQTKLKK", "VTPQSDGSSSKVK"}	{6.783721154347838, 1.8259706002249514, 4.972692654004264, 4.057608459743651, 5.548436624696042, 7.469234793667656, 5.37851162325373, 0.4603115790432844}	7.46923	5.1756	{0.13660097, 0.075520545, "NA", "NA", "NA", 0.135960146, "NA", 0.1094435}	0.0755205	0.122702	{2.867879803, 2.958120494, 2.823372391, 2.581978968, 3.202457008, 2.436457896, 1.447953958, 4.448906889, 2.615868459, 2.05445649, 2.6374695, 2.114271311, 2.469605563, 2.22585642, 1.997357818, 1.882324707, 2.939104108, 2.227183829, 3.056886034, 2.604879082, 2.940243308, 3.124961184, 2.670543496, 3.288479912, 2.434351874, 2.766789471}	26	2.62667	-5.12022
P51153	TRUE	7	{"DILLKSGGR", "EQADKLAR", "FKTITTAYYR", "LLLGNKCDMEAK", "LLLGNKCDMEAK", "SIKENASAGVER", "VQKEQADK"}	{3.552282320479705, 1.2374402244169518, 1.369606070031838, 7.465974464504069, 5.665746083336937, 3.252026081657206, 0.8758538738966806}	7.46597	3.25203	{3.521562492, "NA", 1.509165922, 0.15903221, 0.15903221, 0.810598945, "NA"}	0.159032	0.810599	{1.393059869, 1.717223729, 0.922074982, 1.139627891, 1.45718002}	5	1.39306	-3.13087
O95470	TRUE	3	{"AKTTGMGAIYGMAQTTVDR", "DLAFEKGIK", "VKGVTSISADTHK"}	{2.389767673791173, 5.626439136697316, 7.461070114033052}	7.46107	5.62644	{0.108936203, 0.075993113, 0.141751604}	0.0759931	0.108936	{2.261962717, 2.10582171, 1.676446893, 2.177298697, 1.89660963, 1.732882592, 2.205860818, 3.830981706}	8	2.14156	-4.81665
Q8NHP8	TRUE	2	{"LTLLQLKGLEDSYEGR", "YNDFLHDPLSLCKACNPQPNGENAISAR"}	{6.456149034647996, 7.457791260256042}	7.45779	6.95697	{0.326108437, 0.204609396}	0.204609	0.265359	{30.59370212, 1.713334009, 2.156506008, 0.798382699, 2.742329303, 2.38816663, 2.25102046, 2.587038886}	8	2.31959	-3.50293
O15511	TRUE	4	{"AVQSLDKNGVDLLMK", "NPPINTKSQAVK", "QGNMTAALQAALKNPPINTK", "SKNTVSSAR"}	{7.45450493755737, 4.586981668357809, 5.478971805032942, -0.31448117125246994}	7.4545	5.03298	{1.823240022, 0.66038807, 7.265929624, 3.23629328}	0.660388	2.52977	{2.806371775, 3.93343948, 0.170201691, 3.004616686, 3.284863168}	5	3.00462	-2.18579
O00159	TRUE	16	{"AKNGHLAVVAPR", "CIKPNDAK", "DALAKAVYSR", "DGTIDFTPGSELLITKAK", "DQAVMISGESGAGKTEATK", "DQAVMISGESGAGKTEATKR", "GQCAKVSSINDK", "IIAKGEELLSPLNLEQAAYAR", "IICDLVEEKFK", "KRPETVATQFK", "LLQSNPVLEAFGNAKTLR", "QQLQQKAVASEIFK", "QSLATKIQAAWR", "SISPEWKQQLQQK", "SLASKDVESPSWR", "VSSINDKSDWK"}	{-4.632268215499513, -1.0934584236771485, 4.074112753406848, 4.473765096194584, 4.419538891513785, 5.980976860373192, 7.131342539123261, 1.6569737456365443, -4.7655347463629765, 7.452858964713812, 2.9417853860547045, 4.003566031584859, 1.7122312336017218, 0.4176114429426701, 2.403783589087383, 5.754887502163469}	7.45286	3.47268	{"NA", 0.632844164, 0.126227707, "NA", "NA", 0.074210857, 0.03882761, 0.128199254, 0.097279239, 2.905402263, 0.108515276, 0.380454843, 2.664489409, 3.864749633, 0.090193936, "NA"}	0.0388276	0.127213	{3.371435988, 4.463366636, 4.752050884, 4.623623263, 4.457818387, 5.043210534, 4.392930333, 4.642092085, 4.089187271, 5.77220488, 5.421133465, 4.418492703, 4.641176067, 4.153950903, 4.929388334, 7.317149917, 5.989530229, 5.058794206, 5.003679033, 18.27342208, 4.707133752, 4.563117108, 4.535893492}	23	4.64209	-6.90155
Q86Y39	TRUE	4	{"EKPDDPLNYFLGGCAGGLTLGAR", "KAYSTTSIASVAGLTAAAYR", "LEGWEVFAKPKV", "LEGWEVFAKPK"}	{6.566815154010897, 7.093813673402728, 4.765534746362977, 7.449561374613236}	7.44956	6.83031	{0.054855722, 0.105316492, 1.896227573, 0.052144053}	0.0521441	0.0800861	{2.864891315, 2.918045225, 2.886888922}	3	2.88689	-5.79087
P49662	TRUE	7	{"AEEIYPIKER", "AHPNMEAGPPESGESTDALKLCPHEEFLR", "AKAQMPTIER", "DKPKVIIVQACR", "KVQQSFETPR", "NCLSLKDKPK", "VMADSMQEKQR"}	{6.22881869049588, 3.491718438508396, 7.060784222562023, 5.08746284125034, 6.997744026059633, 7.129283016944966, 7.447909748742078}	7.44791	6.99774	{0.238868689, "NA", 0.669409727, "NA", "NA", "NA", 0.734095205}	0.238869	0.66941	{1.191975826, 0.635452764, 0.776434051, 2.332339271, 0.567362447, 0.955520551, 4.4120045, 1.068216713, 0.957454164, 0.879432504}	10	0.956487	-2.00153
P49368	TRUE	10	{"ALDDMISTLKK", "GASKEILSEVER", "GVMINKDVTHPR", "IDDIVSGHKK", "IGDEYFTFITDCKDPKACTILLR", "KGESQTDIEITREEDFTR", "KVQSGNINAAK", "NVLLDPQLVPGGGASEMAVAHALTEKSK", "NVLLDPQLVPGGGASEMAVAHALTEKSK", "VQSGNINAAKTIADIIR"}	{5.026800059343715, 2.3286749273279472, 6.169925001442312, 5.82781902461732, 4.0065996386260885, -1.0048331537359436, 2.773998242380272, 7.442943495848729, 6.7114949066500875, 5.19377174339668}	7.44294	5.11029	{0.390327654, 0.105184598, 0.137544328, "NA", "NA", "NA", 1.880238666, "NA", "NA", 0.232497174}	0.105185	0.232497	{3.729543883, 3.654509457, 3.06263257, 3.579809514, 3.100946434, 3.275195958, 3.83993331, 3.752884341, 3.077431137, 2.561486084, 2.930586853, 2.343934661, 3.062727254, 0.571428717, 3.345477473, 3.058356912, 3.835631116}	17	3.10095	-4.88171
P49721	TRUE	7	{"CLEELQKR", "IIDKNGIHDLDNISFPK", "KCLEELQK", "NGIHDLDNISFPKQGS", "NVQLYKMR", "VAASNIVQMKDDHDK", "VAASNIVQMKDDHDK"}	{-1.3567459546627334, 5.926718436855277, 1.0970986881050813, 4.189676541188622, 7.441284271927038, 4.643856189774724, 7.1659119389356905}	7.44128	4.64386	{0.084870679, 0.132466853, "NA", 0.091550674, 0.090520355, 0.085290439, 0.085290439}	0.0848707	0.0879054	{4.57309335, 4.244886827}	2	4.40899	-5.69904
Q9Y3I0	TRUE	5	{"DKIIVNDR", "GGGVGGFLPAMKQIGNVAALPGIVHR", "LVMEEAPESYKNVTDVVNTCHDAGISK", "NVTDVVNTCHDAGISKK", "VEQHVVDGKER"}	{4.867896463992655, 7.441284271927038, 7.3540289380543875, 1.7934107411559497, 2.365772511423052}	7.44128	4.8679	{3.910199884, 0.090399373, 0.108907236, 4.073183851, 0.08834832}	0.0883483	0.108907	{5.749622203, 5.280389281, 4.848231264, 5.002570416, 5.416605455, 4.882542213, 4.745945607, 5.829112166, 5.290879957, 4.899993444, 5.699354314, 5.996571174, 4.978548544, 5.003733122, 3.704424056, 4.96215736}	16	5.00315	-5.82349
P37268	TRUE	3	{"ANSMGLFLQKTNIIR", "FMESKEK", "TCYKYLNQTSR"}	{7.4346282276367255, 4.678071905112638, 5.3715588626119635}	7.43463	5.37156	{0.09582129, 0.109002155, 0.118326845}	0.0958213	0.109002	{18.2569589}	1	18.257	-7.57388
Q9NTX5	TRUE	4	{"GAKNTFSSGSDLNAVK", "SLLKTASLSGR", "TLQQFPGGSIDLQKEDNGIGILTLNNPSR", "VIELENWTEGKGLIVR"}	{7.431288654291594, 6.504620392403553, -0.7746128810840746, 5.694880192799191}	7.43129	6.09975	{0.089198317, 0.057360929, 0.04873212, 0.075301425}	0.0487321	0.0663312	{5.141920777, 4.571810542, 4.556916951, 4.682060315, 4.218803344}	5	4.57181	-6.55175
Q9NTJ3	TRUE	9	{"DNTSVYHISGKK", "IEKQLQK", "KKEELYLQR", "KIEKQLQK", "LNEPIKVLCR", "TFKDVGNLLR", "TYNITKSVAVNPK", "VAELDKITYER", "VLDAIIQEKK"}	{3.392111611192732, 2.910501849160897, 7.261154672615571, 2.833768027163143, 7.424586226251102, 5.802193216941825, 6.791814071161826, 5.977279923499917, 4.572889668420581}	7.42459	5.80219	{0.150389022, 0.062752811, 0.131031476, "NA", 0.182445331, 0.157811268, 0.166591267, 0.178399294, 0.256705491}	0.0627528	0.162201	{0.239383565, 0.188097997, 0.198335386, 1.025522362, 0.73037327, 0.705549517, 0.515521858, 0.603990469, 0.81130464, 1.410828074, 1.59744816, 0.234555399, 0.140471333, 0.463112081, 0.146411923, 1.574171065}	16	0.559756	-3.15705
O94817	TRUE	1	{"AVGDTPIMKTK"}	{7.416164164733129}	7.41616	7.41616	{0.40862886}	0.408629	0.408629	{3.274736109}	1	3.27474	-3.00252
P15121	TRUE	10	{"AIAAKHNK", "GACQKTLSDLK", "GIVVTAYSPLGSPDRPWAKPEDPSLLEDPR", "GLVKGACQK", "HIDCAHVYQNENEVGVAIQEKLR", "HNKTTAQVLIR", "IKAIAAK", "NLVVIPKSVTPER", "VCALLSCTSHKDYPFHEEF", "YKPAVNQIECHPYLTQEK"}	{5.350497247084133, 3.78447014836786, 5.91049694119647, 6.053111336459563, 7.4110872267986005, 4.207056099722278, 3.628601111494189, 2.752689946459223, 3.7877083559777054, 5.539237091122576}	7.41109	4.77878	{"NA", 0.086577354, "NA", 0.124783966, 0.066948011, 0.069120801, "NA", 0.088703949, 0.057785982, 0.072029299}	0.057786	0.0720293	{1.585951562, 1.376069294, 2.400877908, 1.355857339, 5.239891722, 1.338611318, 1.231298855, 1.107801981, 1.235281256, 1.505604282, 1.366852236, 0.881581346, 1.251201697, 1.360118892, 1.140804336, 1.377594927, 1.270679304}	17	1.35586	-4.55234
P28062	TRUE	1	{"KGPGLYYVDEHGTR"}	{7.409390936137703}	7.40939	7.40939	{0.161889312}	0.161889	0.161889	{2.35130954, 4.521539137, 4.14056818}	3	4.14057	-4.67675
Q6ZT12	TRUE	5	{"GGNLCSGGASTAGKR", "PSNKSIQDLIK", "SSSEANQVVRPKTSSK", "SVLTQVLTNQQNYKDLTSGLGENACVK", "VRVPETAPEVKR"}	{2.607889877380383, 7.404290064444837, 5.683696454306516, 5.329123596291567, 5.523561956057013}	7.40429	5.52356	{0.172225348, "NA", 0.05273207, 0.054654888, 0.121884925}	0.0527321	0.0882699	{0.631808782, 0.761121943}	2	0.696465	-3.7233
Q9NR09	TRUE	16	{"AVDSTLKTR", "GSSYKLLVEQAK", "GTGFGTGSTASGWDVEQALTKQR", "LLVEQAKLK", "LNGLSSDSTIDILYQLGTTQDPGTKDR", "LQQQKAK", "LVKGMAGGK", "MKTCVDTYTNR", "QQQLLKLQQQK", "SNLDTEVTTAKESPEIEPLPFTLAHER", "SSKGSSSLDR", "SSNVKNENTSGTR", "TCPVESLSAINQVEALNNLNKLNSALCNR", "VIDGTSGATLQASALSAKPGGQVK", "VIDGTSGATLQASALSAKPGGQVKCQYISAVDK", "VITDPSLSKTDSYKR"}	{6.990954860396993, -2.489847960439298, 6.719731056749852, 2.43931490231593, 5.385431037193521, 5.078951341394823, 4.179548629917788, 5.419538891513785, 1.441837558622559, 7.400879436282184, 3.948375273535975, 6.705977901682523, 5.972692654004265, 6.78135971352466, 4.548436624696042, 4.800926061852349}	7.40088	5.23219	{0.110942691, "NA", 0.113626529, 0.125820854, 0.092928931, "NA", "NA", "NA", 0.507852937, 0.081115415, 0.103241276, 0.114547952, "NA", 0.077919261, "NA", "NA"}	0.0779193	0.110943	{1.967264875, 0.87185855, 3.305515984, 4.361589385, 0.854326302, 1.261879663, 0.796184159, 0.972669141, 0.966696209, 0.62698826, 3.467061645, 0.163120533, 0.605265986, 0.775887672}	14	0.919277	-3.56045
P12236	TRUE	5	{"DEGGKAFFK", "DFLAGGIAAAISKTAVAPIER", "GLGDCLVKITK", "ITKSDGIR", "LAADVGKSGTER"}	{4.9818526532897405, 5.602884408718419, 6.7879505022862805, 3.8720742247817648, 7.399171093819823}	7.39917	5.60288	{0.061901331, "NA", "NA", "NA", 0.083422542}	0.0619013	0.0726619	{4.586996208, 4.285131792, 4.654312457, 4.558599248}	4	4.5728	-6.20696
Q562E7	TRUE	3	{"IQIPNDSRPENPGPLGPISGVGGGGLGSGSDDNALKQELPR", "QQFTVSSGESPPLSAGNIYQKR", "WLSAKLGPTVASR"}	{7.399171093819823, 5.412781525338477, 5.08746284125034}	7.39917	5.41278	{0.208220288, 0.313886788, 0.538567047}	0.20822	0.313887	{4.021513478}	1	4.02151	-4.27156
Q6UXN9	TRUE	4	{"MKLTDSVLR", "VVALSMSPVDDTFISGSLDKTIR", "VVALSMSPVDDTFISGSLDKTIR", "YTHAANTVVYSSNKIDDTIR"}	{3.5610522117954853, 7.39746072605472, 5.812498225333565, 7.17392693199981}	7.39746	6.49321	{"NA", 0.20250662, 0.20250662, 0.147027003}	0.147027	0.202507	{1.200678424, 0.840386594, 0.908383422, 0.828818117, 1.005226483, 0.967527442, 2.759772457, 0.899400141, 0.838672481}	9	0.908383	-2.62722
P60228	TRUE	4	{"EIYNEKELLQGK", "IDSKLGHVVMGNNAVSPYQQVIEK", "TTVVAQLKQLQAETEPIVK", "YLTTAVITNKDVR"}	{2.3846638502353255, 6.92837032301897, 7.3957483281790335, 3.6024690411489466}	7.39575	5.26542	{0.169276193, 0.14960702, 0.07703232, "NA"}	0.0770323	0.149607	{2.537629482, 2.767473069, 1.953511642, 2.454963335, 2.785553465, 2.219657639, 2.794507501, 2.308288005, 2.149561376, 2.520161453, 2.366306628}	11	2.45496	-4.99409
O75396	TRUE	5	{"ANNLSSLSKK", "DLQQYQSQAKQLFR", "GEALSALDSKANNLSSLSK", "KLAFAYLEDLHSEFDEQHGK", "KLNEQSPTR"}	{1.2283974041617767, 7.394033895367782, 1.1923952822460073, -2.978427369959277, 2.5061070800099166}	7.39403	1.2284	{"NA", 1.644262048, 0.170755672, 3.494329498, "NA"}	0.170756	1.64426	{3.30950284, 3.803706761, 3.863460711, 2.964256213, 3.699318631, 4.483510501, 2.992509194, 3.840101944, 3.590955083, 3.359681475}	10	3.64514	-4.41597
O43809	TRUE	5	{"EPLYEKDSSVAAR", "GVTQFGNKYIQQTKPLTLER", "LPGGELNPGEDEVEGLKR", "TINLYPLTNYTFGTKEPLYEK", "YIQQTKPLTLER"}	{7.390598905552462, 1.8400211109779263, 7.38887833881199, 6.663913842115979, 2.461534162182944}	7.3906	6.66391	{0.074053593, 0.095718214, 0.055835842, 0.053141117, 0.107690201}	0.0531411	0.0740536	{1.979652613, 1.773013574, 1.304385706, 1.389312521, 1.667723132, 1.403300742, 2.873940765, 2.196281183}	8	1.72037	-5.01675
P56556	TRUE	1	{"QATSTASTFVKPIFSR"}	{7.38887833881199}	7.38888	7.38888	{0.112044708}	0.112045	0.112045	{2.762581765, 1.959908246, 0.856339069}	3	1.95991	-4.12864
Q12789	TRUE	7	{"AAGKLDQPDR", "ALIGQEGDPDLKLPDFSYCILER", "FSALEKAGGGR", "KCAMLEYTTGSR", "LKDREDADIQR", "VKTSQPPVPQGEAEEDSQGK", "VLAIGDEKDQTR"}	{3.9133542974056623, 5.0959244199985365, 4.594274884158564, 6.240314329333711, 3.294005843038231, 5.43711434304238, 7.38887833881199}	7.38888	5.09592	{0.097786662, "NA", 0.649131001, 0.162143372, 0.14032959, 0.120867148, 0.108506398}	0.0977867	0.130598	{0.448738356, 0.204308078, 0.473855573, 0.412706054, 0.331551673, 19.55686231, 0.538565744}	7	0.448738	-2.19816
P11021	TRUE	14	{"AKFEELNMDLFR", "IINEPTAAAIAYGLDKR", "KSDIDEIVLVGGSTR", "LGGKLSSEDK", "LIGDAAKNQLTSNPENTVFDAK", "MKETAEAYLGKK", "MKETAEAYLGK", "NKITITNDQNR", "NQLTSNPENTVFDAKR", "QATKDAGTIAGLNVMR", "QATKDAGTIAGLNVMR", "TFAPEEISAMVLTKMK", "TKPYIQVDIGGGQTK", "VLEDSDLKK"}	{5.20945336562895, 7.37851162325373, 2.8456158000712057, -1.5396046304030062, 3.8758636999878946, 4.857980995127573, 4.144191203053362, 1.4739311883324122, 4.404754526016983, 2.9631029574577, 6.232660756790275, 6.93781516880342, 4.908840031302482, 1.0359195742549427}	7.37851	4.27447	{0.13688341, 0.159481776, "NA", "NA", 0.126507851, "NA", "NA", 3.338209574, 0.089210751, 0.089473842, 0.089473842, 8.337122461, 1.592068311, 0.180288535}	0.0892108	0.148183	{3.87470454, 4.94370577, 4.303141461, 2.570392473, 3.838938337, 4.146702576, 3.739693737, 4.616984339, 5.443548375, 5.82137783, 4.353029866, 5.296578998, 5.51886155, 5.355312823, 5.729872886, 4.070933973, 5.59516533, 3.720455306, 5.804797869, 4.167751761, 4.144600736, 5.59587209, 5.58554836, 5.636414356}	24	4.78035	-5.74375
P50570	TRUE	4	{"LQDAFSSIGQSCHLDLPQIAVVGGQSAGKSSVLENFVGR", "QCTSKLSSYPR", "SKLQSQLLSLEK", "VTGTNKGISPVPINLR"}	{5.104336659814736, 6.46597446450407, 4.84799690655495, 7.371558862611963}	7.37156	5.78516	{"NA", 0.094531751, 0.083987213, 0.095054158}	0.0839872	0.0945318	{2.943784159, 3.914787539, 2.805698308, 2.966817165, 3.364676879, 4.390489979, 3.510948809, 2.353861155, 3.547566221, 3.262718255, 3.625699531, 2.916704549, 3.241318339, 3.303180606, 3.151154921, 3.377849067, 3.117695016, 2.650265675, 3.637270316, 3.122044883}	20	3.25202	-5.27502
Q9NR45	TRUE	3	{"ALGSPTKQLLPCEMACNEK", "ECGADCAKFQK", "SVVAKVK"}	{7.369815424283912, 1.977882438882807, 3.9366964759019702}	7.36982	3.9367	{0.043958661, 0.065050189, "NA"}	0.0439587	0.0545044	{7.338023082, 6.956341981, 6.288830743, 6.2412824, 7.562421137, 5.516453805, 7.833265222, 6.50006776, 6.046068048}	9	6.50007	-7.20816
Q5VT25	TRUE	5	{"AKQAIQEELNK", "ETDFYKLSETK", "FQFPAQVTDVSENAKDLIR", "LKDSEKK", "LSETKGCQTVTSGK"}	{6.16591193893569, 6.074676686294496, 7.361066488794322, -1.1291443047166856, 5.643856189774725}	7.36107	6.07468	{"NA", "NA", "NA", "NA", 0.09330138}	0.0933014	0.0933014	{4.898591948, 1.969515399, 1.893574745, 3.46698889, 2.544365056, 1.630661674, 1.961500891}	7	1.96952	-4.3998
Q08211	TRUE	5	{"GEEPGKSCGYSVR", "ILAKLPIEPR", "LNQYFQKEK", "NALIHKSSVNCPFSSQDMK", "RKILTTEGR"}	{5.3401129793407005, 7.3593103168904435, 5.972692654004265, 7.240314329333711, 5.153805336079036}	7.35931	5.97269	{0.154700008, 0.089417357, 0.20242233, 0.079567101, "NA"}	0.0795671	0.122059	{2.300154323, 2.182250511, 2.114836559, 3.425305512, 2.444319879, 3.137101819, 2.864780847, 2.892821505, 2.636517283, 3.739389934, 2.765353684, 2.255976775, 3.397220149, 2.270249142, 2.086553366, 2.289624367}	16	2.54042	-4.99675
Q13131	TRUE	2	{"HTLDELNPQKSK", "SIDDEITEAKSGTATPQR"}	{7.3593103168904435, 3.6103923779224725}	7.35931	5.48485	{0.112980893, 0.135213661}	0.112981	0.124097	{2.422948284, 2.327525425, 2.615528434, 0.494786623, 3.65458493, 0.490765351}	6	2.37524	-4.39392
P50579	TRUE	5	{"AVKDATNTGIK", "DATNTGIKCAGIDVR", "IHAGKTVPIVK", "LGESKYLMALK", "TVPIVKGGEATR"}	{2.2359885140132816, 7.358974125405823, 7.307428525192248, 5.572889668420582, 5.070232509692902}	7.35897	5.57289	{0.133741715, 0.133068896, 0.143681812, 0.136937542, 0.155612692}	0.133069	0.136938	{2.780131204, 0.91561185, 1.558206811, 2.137930674, 1.112939232, 1.272236301, 1.785525395}	7	1.55821	-3.54964
P53041	TRUE	4	{"AEELKTQANDYFK", "SHEVKAEGYEVAHGGR", "TQANDYFKAK", "VKPHDKDAK"}	{7.357552004618085, 7.118941072723508, 6.517275693209582, 3.544981366491889}	7.35755	6.81811	{0.122594497, 0.700838497, "NA", "NA"}	0.122594	0.411716	{3.492797581, 4.095644973, 4.756097752, 3.952735772, 3.848561145, 4.098876596, 4.307650863, 4.530236705, 4.012172022}	9	4.09564	-5.06212
Q9BUB7	TRUE	2	{"AITYNAMLAETSTVFHQNDVKIPDAK", "FLNTPSDKSEDGR"}	{4.498250867527826, 7.3540289380543875}	7.35403	5.92614	{"NA", 0.068008428}	0.0680084	0.0680084	{2.970818002}	1	2.97082	-5.449
O95486	TRUE	1	{"CTLTSIPQTQALLNKAK"}	{7.350497247084133}	7.3505	7.3505	{0.096631726}	0.0966317	0.0966317	{1.827495754, 2.906344036, 0.951866812, 1.968861856, 1.017605904, 1.426547126, 1.095447554, 2.355783312}	8	1.62702	-4.07359
P11766	TRUE	7	{"AFELMHSGKSIR", "AGDTVIPLYIPQCGECKFCLNPK", "LKAGDTVIPLYIPQCGECK", "LVSEYMSKK", "TNLCQKIR", "VTQGKGLMPDGTSR", "ANEVIKCK"}	{7.201633861169651, 3.213567006164649, 7.320123598040614, 7.345183447187666, 4.2420599681907545, 7.046718144769685, 3.357421323301866}	7.34518	7.04672	{0.134494136, "NA", 0.120958496, 0.503401605, 0.105619675, 0.096254938, 0.090943114}	0.0909431	0.113289	{4.442731573, 5.316551614, 5.571649478, 5.309997835, 4.84234376, 5.276625642, 5.37215756, 5.375478076, 4.813456333, 5.33154709, 5.765231162, 4.818973006, 5.2930154}	13	5.31	-5.8676
P35520	TRUE	5	{"CEFFNAGGSVKDR", "GFLKEEDLTEK", "MSSEKVDVLR", "MSSEKVDVLR", "VQPSDQVGKVIYK"}	{6.125155131322291, 6.599912842187128, 6.719731056749852, 6.0574502721839, 7.341630009329911}	7.34163	6.59991	{0.117264907, 0.090965952, 0.076845166, 0.076845166, 2.405486048}	0.0768452	0.090966	{1.789618112, 1.846347321, 1.579161019, 2.725917925, 2.678578762, 1.508288509, 2.134820597}	7	1.84635	-4.58658
Q9NXE4	TRUE	6	{"KQLPDCIVGEDGLILTPLGR", "LAQLITQAKHTAK", "LQAEDYKFDFPVSYLPGPVK", "LVYKLQAEDYK", "VKSHVYSLEGQDCK", "YAPDKQAPGSDSQPR"}	{5.930737337562887, 6.053111336459563, 5.104336659814736, 5.74416109557041, 7.3344967683904185, 2.572624166157913}	7.3345	5.83745	{"NA", 0.158025128, "NA", 0.214188983, 0.156589814, 0.253205677}	0.15659	0.186107	{1.947462588, 2.180713002}	2	2.06409	-3.72044
P46779	TRUE	5	{"KTVGVEPAADGK", "NCSSFLIKR", "NKQTYSTEPNNLK", "QTYSTEPNNLKAR", "TTINKNAR"}	{2.5268595461575876, 5.026800059343715, 2.963792986842995, -0.8840807127004326, 7.329123596291566}	7.32912	2.96379	{0.111968757, 0.172221141, 0.112616061, 0.108176509, "NA"}	0.108177	0.112292	{4.491708766, 4.331841688, 4.238872454, 4.316416578, 3.918677602}	5	4.31642	-5.31837
P05120	TRUE	11	{"EKLNIGYIEDLK", "GSTEDQMAKVLQFNEVGANAVTPMTPENFTSCGFMQQIQK", "GSYPDAILQAQAADKIHSSFR", "INSWVKTQTK", "KINSWVK", "LCQKYYSSEPQAVDFLECAEEAR", "LFGEKSASFR", "LNKWTSK", "SMGMEDAFNKGR", "SMGMEDAFNKGR", "SMGMEDAFNKGR"}	{7.325530331567558, 5.84799690655495, 6.737114971572961, 6.17392693199981, -1.0970674179601647, 1.6551715030025589, 4.50286541544437, 3.4732816851128407, 4.15718333255073, 4.010810325282563, 3.6010097236864858}	7.32553	4.15718	{0.066874397, "NA", 0.088787819, 0.15947211, "NA", 0.084876305, 0.081530945, 0.137419512, 0.059247879, 0.059247879, 0.059247879}	0.0592479	0.0815309	{0.674063757, 0.57599411, 3.91699804, 0.580454218, 1.970555099, 1.640824662, 0.901686635, 1.657270673, 0.553716223, 1.843676682, 0.179958096}	11	0.901687	-3.92779
P51812	TRUE	2	{"ICDFGFAKQLR", "LGAGPDGVEEIKR"}	{6.689299160535892, 7.325530331567558}	7.32553	7.00741	{0.18486548, 0.837818511}	0.184865	0.511342	{2.437605442, 1.928307927, 2.505682066, 1.258583241, 2.922765339, 2.407358654, 1.854538457, 2.66702902, 1.968981708, 1.258756478, 5.099212479, 0.9464008, 1.786820073, 1.880793811, 8.078230118, 0.734695504, 1.73181782}	17	1.92831	-3.38279
P16298	TRUE	4	{"AAVLKYENNVMNIR", "AIGKMAR", "ICSFEEAKGLDR", "VDVLKNHLVK"}	{7.318316841334984, 1.9740656049209768, 6.169925001442312, 7.}	7.31832	6.58496	{0.108234957, 0.100063377, 0.121831346, 0.103170919}	0.100063	0.105703	{2.638526008}	1	2.63853	-4.72075
Q13315	TRUE	16	{"DASYTKALK", "ESSDYSVPCKR", "GINIPADQPITKLK", "IENYMKSSEFENK", "IIDCVGSDGKER", "KGINIPADQPITK", "LFQDTKGDSSR", "LQQTAFENAYLKAQEGMR", "NKTNEEFR", "SIGEPDSLYGCGGGKMLQPITR", "SIGEPDSLYGCGGGKMLQPITR", "SNLESSQKSDLLK", "SSEFENKQALLK", "TQEKGAYESTK", "VYDMLKSENLLGK", "YIQKETECLR"}	{4.176218636303177, 6.680886920719692, 5.153805336079036, 5.19377174339668, 6.129283016944967, 6.96116025813664, 7.316507819103109, 6.129283016944967, 5.897240425574799, 6.429615964201736, 5.412781525338477, 6.022367813028454, 5.872828759534886, 5.705977901682522, 5.343407822297814, 6.232660756790275}	7.31651	5.9598	{0.05671782, 0.087510547, 0.184099638, 0.075255423, 0.125357652, 0.077281612, 0.076704268, 0.086758862, 0.076363521, 0.092398429, 0.092398429, 0.097299775, 2.244173263, 0.108349838, 0.11523409, 0.134601108}	0.0567178	0.0923984	{0.21243513, 1.58857105, 1.049412529, 0.999064401, 1.181029441, 0.631873081, 1.010296737, 1.89032089, 0.935035874, 0.088163132, 0.783865879}	11	0.999064	-4.1387
Q9HAD4	TRUE	3	{"LVAPTEGSLEWDILEVKR", "VIACQKTAHDSNVLHVAR", "VSKQASQPVKK"}	{5.392317422778761, 7.314696525656287, 6.930737337562887}	7.3147	6.93074	{"NA", 0.179500325, "NA"}	0.1795	0.1795	{6.94029956}	1	6.9403	-5.27294
Q9BUK6	TRUE	6	{"GSLSSLKEEGGLYR", "GSSPLPTATTPKPLIPTEASIR", "LEAFGQGESVLKEPK", "LTTHKEELYPK", "SICMIQKYNHDGEAGR", "VKSIPNGK"}	{6.08746284125034, 6.161887682376894, 5.385431037193521, 7.312882955284356, 5.857980995127572, 3.847857038505884}	7.31288	5.97272	{"NA", "NA", 0.173087942, 0.853047644, 0.707926385, "NA"}	0.173088	0.707926	{0.791519446}	1	0.791519	-2.19312
Q8WUH2	TRUE	4	{"ASASGKGAEATETQAK", "GAEATETQAKLR", "LKGSSIQLSDKK", "RVEEALVLAKGAR"}	{0., 6.255500733148387, 6.318316841334984, 7.311067102255596}	7.31107	6.28691	{0.048612809, 0.151126917, "NA", 0.09728808}	0.0486128	0.0972881	{3.550488662, 0.099811654, 3.491851204, 4.768100267}	4	3.52117	-6.17857
O15056	TRUE	7	{"GQYGKLTDAYGCLGELR", "KLLEFDQLQLQK", "LLEFDQLQLQKSSGK", "TAGELNLLDSDLDVDTKVR", "TIQSNFFDGVKQEAIK", "YDVGSAAYDTSDKCR", "ALSKGLR"}	{5.263034405833794, 4.765534746362977, 6.475733430966398, 5.643856189774725, 7.307428525192248, 1.9273546981682341, 7.131342539123261}	7.30743	5.64386	{"NA", "NA", 0.157638755, 0.147769042, 0.207595292, 0.12390341, 0.090946967}	0.090947	0.147769	{1.053009984, 0.993752161, 0.992592857, 3.921036635, 1.141598703, 1.540821732, 1.451673397, 1.532761818, 1.566699845, 3.0183503, 1.298422836, 1.122478082, 1.334190253, 1.411124282, 2.656895787, 1.432841378, 0.586632462}	17	1.41112	-3.95568
Q9P253	TRUE	7	{"EAICSSLKAYNHHIQELQR", "ETKECFR", "EVPIFTKQR", "FDLAKEYCR", "KLASLKPAER", "NGQKVRPLAR", "SAVLQPGCPSVGIPHSGYVNAQLEKEVPIFTK"}	{1.5006935838235524, 4.754887502163469, 7.307428525192248, 7.213347281733441, 6.602884408718419, 5.336283387864433, 6.56071495447448}	7.30743	6.56071	{"NA", 0.216662733, 0.652461079, 0.231544242, 0.193735184, "NA", 0.156760283}	0.15676	0.216663	{2.558210532, 0.696571714, 4.549289635, 4.892920585, 0.975975717, 2.496568063, 10.61664262, 2.266358665, 0.100999766, 3.893667665}	10	2.52739	-4.01102
Q9BTE1	TRUE	3	{"CVLKDCCK", "SEYIETASGNKVSR", "SYYQKFLPLTQV"}	{3.8106877428500705, 7.303780748177103, 5.877744249949002}	7.30378	5.87774	{0.076987499, 0.077743378, "NA"}	0.0769875	0.0773654	{5.176685385, 2.323452939}	2	3.75007	-5.60615
P26038	TRUE	19	{"ADAMAKDR", "AQMVQEDLEKTR", "ESPLLFKFR", "EVHKSGYLAGDK", "FVIKPIDKK", "HLKALTSELANAR", "IAQDLEMYGVNYFSIKNK", "IAQDLEMYGVNYFSIKNK", "KAPDFVFYAPR", "LKQIEEQTK", "LKQIEEQTKK", "LNKDQWEER", "LTPKIGFPWSEIR", "NISFNDKK", "PKTISVR", "SGYLAGDKLLPQR", "TTEAEKNER", "VLEQHKLNK", "YGDFNKEVHK"}	{-4.248759571819448, -1.6225043334760947, 0.44689376832897176, 0.9096359723473358, 2.3053452106917582, 7.301953395126097, -0.21383040783302407, -5.4329594072761065, -0.07256862595064505, 0.2368766675827833, -0.5496870259736258, -0.12815635149068236, -0.45567948377618955, -4.807354922057604, -1.0961087443242084, 4.954196310386876, -4.797012977836145, -10.35974956032233, 0.007613184109875269}	7.30195	-0.21383	{"NA", "NA", 6.228606779, 0.083302915, "NA", "NA", "NA", "NA", 4.089593178, "NA", "NA", 0.128741038, 0.323413072, 1.619251065, "NA", "NA", "NA", 3.719165892, 2.53481644}	0.0833029	2.07703	{3.963381822, 3.933696595, 3.969614805, 3.873539502, 3.911459344, 3.2391006, 3.657830524, 3.92885228, 3.661701072, 3.674919042, 3.957559932, 3.325657376, 3.583725465, 3.536332313, 3.548208978, 3.823025336, 3.638855287, 3.376130874, 4.478171086, 3.787703626, 3.951482674, 3.693393389, 3.574205113, 3.520185839, 3.948573402}	25	3.69339	-5.47044
Q8WYP5	TRUE	3	{"FAAGKNGLACLACGPQLEVVNSITGER", "GQTSNTKLLGCQSIEK", "SLPSSSQLKGSPQAISR"}	{4.139132684993208, 7.301953395126097, 2.15498783570278}	7.30195	4.13913	{"NA", 0.080573197, "NA"}	0.0805732	0.0805732	{1.054730381, 4.162805024, 0.959399995, 0.873956558, 1.014134456}	5	1.01413	-3.65381
P60033	TRUE	4	{"AVVKTFHETLDCCGSSTLTALTTSVLK", "DQIAKDVK", "NNLCPSGSNIISNLFKEDCHQK", "QFYDQALQQAVVDDDANNAKAVVK"}	{7.292781749227846, 3.3523699117857424, 2.4881906116187213, 2.7525624492172245}	7.29278	3.05247	{0.045396712, 0.056385815, 0.062737608, 0.060338084}	0.0453967	0.0583619	{1.227963851, 1.229130971, 1.720717587, 1.21508635, 1.224628996, 1.221633979}	6	1.2263	-4.75558
Q9UHL4	TRUE	2	{"DVTADFEGQSPKCTQGVR", "YYGKSLPFGAQSTQR"}	{7.292781749227846, 6.329123596291566}	7.29278	6.81095	{0.41813267, 0.865497623}	0.418133	0.641815	{6.891223794, 6.771087091, 5.0787395, 6.499074866}	4	6.63508	-3.98808
P04179	TRUE	2	{"DFGSFDKFKEK", "GELLEAIKR"}	{5.930737337562887, 7.28909670241999}	7.2891	6.60992	{"NA", 0.091060811}	0.0910608	0.0910608	{4.755602912, 3.841300213, 3.953294159, 4.820979376, 3.86792636, 3.926364919, 3.490618062, 2.340232949, 4.024881894, 3.718564656, 3.846815103}	11	3.86793	-5.40859
P30520	TRUE	6	{"FIEDELQIPVKWIGVGK", "GIGPVYSSKAAR", "GKVVDLLAQDADIVCR", "KGIGPVYSSKAAR", "LDGEIIPHIPANQEVLNKVEVQYK", "QEQAGKNLGTTK"}	{5.121015400961366, 6.230979494755111, 5.566815154010897, 6.22881869049588, 5.857980995127572, 7.287250643254617}	7.28725	6.0434	{0.126947801, 0.238926008, 0.130290582, 0.14638326, "NA", 0.121688859}	0.121689	0.130291	{1.15358343, 1.118498927, 0.975759815, 1.473042949, 1.075337252, 3.402784675, 1.103645319, 0.987333985}	8	1.11107	-3.19068
Q15007	TRUE	3	{"LATKEQEMQECTTQIQYLK", "LKQQQQESAR", "QYEAYVQALEGKYTDLNSNDVTGLR"}	{5.887609857452856, 7.285402218862249, 5.921245888585589}	7.2854	5.92125	{0.092263608, 0.032417155, "NA"}	0.0324172	0.0623404	{1.100285411}	1	1.10029	-5.08498
O95671	TRUE	7	{"AADIASKVDASACGMER", "ASFATPYGYAMETAKQK", "KAEDLFQDAYYQSPETR", "QKALEVANR", "SVKHDSIPAADTFEDLSDVEGGGSEPTQR", "VAESCKPGAGLLLVETLLDEEKR", "VFDLLKDEAPQK"}	{6.672425341971497, 6.820178962415189, 6.121015400961366, 7.279842693520347, 6.232660756790275, 6.026800059343715, 5.026800059343715}	7.27984	6.23266	{0.098124983, 0.149750723, 0.586129611, "NA", "NA", 0.120465703, "NA"}	0.098125	0.135108	{2.993920431, 1.049430019, 2.528553931, 3.929582353, 2.805774529, 2.669663001, 2.702139962}	7	2.70214	-4.78334
Q9Y4F3	TRUE	18	{"ELCETKSSNAIADK", "ETTLLLATSLGKAASK", "EVIQELNNCQVTVAHINATAKNAADDKLR", "GSLYCEDCLNKPAR", "GTGKETTLLLATSLGK", "IIVSFTPKNR", "IVVLKNDMK", "KELQQLLQEAFAR", "LCHVVKVADIESGR", "LCLIKDASEQSSSAK", "LQDYDVSSISALTQKLCHVVK", "NAADDKLR", "NNLAGIASDFPSMCLESNLSSCKHLPCCGK", "NSGVAEPVYKTSQK", "NTNVKSLQELCR", "SLQQPKIQLSSVPK", "SQASKQVIVR", "VKSVELSPHTDYQLK"}	{7.236492618381302, 6.364572432295857, 5.06177619758669, 7.279842693520347, 6.274261661257048, 7.22881869049588, 6.472487771462744, 4.147129363400992, 5.548436624696042, 5.008988783227255, 5.392317422778761, 5.270528942380718, 5.972692654004265, 5.285402218862249, 6.08746284125034, 7.1517776547320535, 6.0179219079972635, 6.762880292917}	7.27984	6.05269	{0.605881815, 0.844623719, "NA", 0.547431476, 0.558021167, 0.616076566, 0.625574685, 0.509729339, 0.657458386, "NA", "NA", "NA", "NA", "NA", "NA", 0.515655342, "NA", 0.605307254}	0.509729	0.605595	{11.09005798}	1	11.0901	-4.44339
Q14697	TRUE	8	{"KLVAIVDPHIK", "LKVTEGGEPYR", "LVAIVDPHIKVDSGYR", "NLGLYVKTR", "PAAVVLQTKGSPESR", "TCEESSFCKR", "VVIIGAGKPAAVVLQTKGSPESR", "VVIIGAGKPAAVVLQTK"}	{6.478971805032943, 3.66375574721243, 2.9880422523822876, 3.2980813529329946, 3.6987550441425703, 3.389566811762726, 3.478897441225762, 7.277984747299766}	7.27798	3.57133	{"NA", 0.129239848, 0.157522436, 0.191822901, 0.181578536, 3.812731407, 0.279625626, "NA"}	0.12924	0.186701	{4.383343487, 4.143963896, 4.013320229, 4.655628916, 4.490894839, 4.385059202, 4.593043029, 4.363524401, 4.688843898, 4.116099398, 4.743776944, 4.630848855, 4.544902196, 4.950519419, 4.609170071}	15	4.5449	-5.13613
Q5T011	TRUE	3	{"GNISIVQLEEKLR", "STPATMPISAGELETLKQSSR", "YEKLPLDYR"}	{4.216790394352437, 7.270528942380719, 6.121015400961366}	7.27053	6.12102	{0.309334644, 0.184193677, 0.248587154}	0.184194	0.248587	{4.257721209}	1	4.25772	-4.53079
O95163	TRUE	5	{"CGDCPSADPTVKLGAVGGSGFK", "DASFKTLQAGLSSNHVSHGEVLR", "DKNLYNEALK", "KETQFHGSEGR", "TLAGKLVEQR"}	{4.364572432295856, 7.266786540694902, 0., 7.015693807105146, 5.672425341971496}	7.26679	5.67243	{"NA", 0.178890747, "NA", 0.158090985, "NA"}	0.158091	0.168491	{0.588256469, 1.817353839, 2.58564514, 6.342926025, 1.87778137, 2.455579908, 30.97020689, 3.195027623, 2.267780186, 2.646708576, 2.013699842, 2.036450747, 1.400757814, 3.750758801}	14	2.36168	-3.90099
Q9Y678	TRUE	6	{"ALQQYTLEPSEKPFDLK", "ALQQYTLEPSEKPFDLKSVPLATAPMAEQR", "ATFYLNVLEQKQK", "GLGPLFKSSPEPVALTESETEYVIR", "TESTPITAVKQPEK", "VAMKHPSAVTACNLDLENLVTDSNR"}	{-5.5668151540108965, 5.223502679799946, 6.5298209465286945, 7.263034405833794, 1.8008708884874054, 5.357552004618084}	7.26303	5.29053	{0.079243085, "NA", 0.100836061, 0.126273701, 0.14205984, 0.120806725}	0.0792431	0.120807	{2.478654512, 1.978495858, 2.248860873, 3.277205681, 3.679793062, 2.284356309, 2.52308585, 1.845150887, 1.999701473, 1.927543604, 2.268712425, 2.950539527, 1.779427062, 1.623441354, 2.946083749, 2.252556787, 6.310459262, 2.808254448, 6.081383747, 2.437154921, 2.48041267}	21	2.43715	-4.94277
O14925	TRUE	3	{"ETQNMAWSKPR", "GAEDDLNTVAAGTMTGMLYKCTGGLR", "YLVQDTDEFILPTGANKTR"}	{5.426264754702098, 5.078951341394823, 7.259272487037595}	7.25927	5.42626	{"NA", 0.04339373, 0.054625507}	0.0433937	0.0490096	{0.523054574}	1	0.523055	-3.5914
O15067	TRUE	2	{"FCDNSSAIQGKEVR", "GDPEMEQKMNR"}	{7.255500733148387, 5.300123724569015}	7.2555	6.27781	{0.167968011, 0.354046459}	0.167968	0.261007	{3.65627527, 3.662042756, 3.219174614, 3.205379357, 3.680377275, 3.997360454, 3.893158066}	7	3.66204	-4.44639
Q12769	TRUE	6	{"ALECFCQAASEVGKEEFLDR", "DVICLIKCLR", "ILDKLEDYQQK", "LKFQNCSVLPGGVYVSETQNR", "LQYYDKVLR", "LTAGTGHKLR"}	{6.9188632372745955, 2.60794631643711, 2.643458150031301, 7.022367813028454, 4.144876382517214, 7.247927513443586}	7.24793	5.53187	{0.081199533, 0.120304984, 0.084945924, 0.06418639, 0.115227721, 0.110064616}	0.0641864	0.0975053	{5.777147238, 5.54241179, 0.843655961, 59.67496644, 6.470763981, 5.772650994, 6.267268691, 6.782601859, 3.949007619, 5.475787826}	10	5.7749	-6.49138
Q9GZM5	TRUE	3	{"LLESMIPIKMVNFPQK", "LREEEVDADAADAAAAEEEDGEFLGMKGFK", "QVADQMWQAGKR"}	{7.077748422092234, 4.123186045880463, 7.247927513443586}	7.24793	7.07775	{0.135699688, 0.123892327, 0.145271771}	0.123892	0.1357	{0.522249859, 0.505577302, 0.509031382}	3	0.509031	-2.03867
Q86TI2	TRUE	3	{"AGKPYQLQIYPNER", "ANECKTGFCHLYK", "LAEFQTDSQGKIVSTQEK"}	{7.240314329333711, 5.485426827170242, 6.491853096329675}	7.24031	6.49185	{0.121992487, 0.095330175, 0.094033948}	0.0940339	0.0953302	{2.596181493, 4.279178894, 2.739893621, 4.055586583, 3.141565003, 3.138949592, 3.4530895, 4.54491967, 2.868346886, 2.178662221, 3.191095574, 0.093079284}	12	3.14026	-5.06156
P55786	TRUE	7	{"AQELDALDNSHPIEVSVGHPSEVDEIFDAISYSKGASVIR", "IDFVGELNDKMK", "LGKAGHK", "LHKQADMQEEK", "SKYTTPSGEVR", "TIQQCCENILLNAAWLKR", "VYTPVGKAEQGK"}	{5.683696454306516, 5.263034405833794, 2.8471945379598282, 5.542258049766918, 7.236492618381302, 4.700439718141093, 5.447363630610017}	7.23649	5.44736	{"NA", 0.117822075, "NA", 0.085440262, 0.131798462, "NA", 0.0800332}	0.0800332	0.101631	{4.367594792, 4.520632095, 4.411346106, 4.227723269, 4.651878401, 4.053002584, 6.619051302, 4.627249698, 4.015338691, 4.416721098, 4.318596238, 6.971972736, 4.170007013, 4.556391799, 4.268247503, 4.351650471, 4.644336945, 4.479006062, 4.581860762, 4.170430414, 4.283861938}	21	4.41135	-5.78448
Q9H3K2	TRUE	4	{"ASPVVKNSITK", "IFKIDQMGR", "NSITKNQWLLTPSR", "VFHPAFTKASPVVK"}	{7.110613805500897, 5.892391025913404, 6.137503523749936, 7.234577959784565}	7.23458	6.62406	{0.139948514, 0.058338878, 0.067886307, 0.087304624}	0.0583389	0.0775955	{0.516671934, 0.446612626, 0.566308956, 0.572897889}	4	0.54149	-3.21441
P00491	TRUE	4	{"ALSTWKQMGEQR", "ALSTWKQMGEQR", "VLQKLGADAVGMSTVPEVIVAR", "MENGYTYEDYKNTAEWLLSHTK"}	{5.45637400626709, 2.630531142640598, 7.232660756790275, 4.9818526532897405}	7.23266	5.21911	{0.104433479, 0.104433479, 0.110439747, 0.072588318}	0.0725883	0.104433	{3.482414495, 3.709262329, 4.794327943, 3.619548168, 3.830399239, 3.654913173, 3.957242124}	7	3.70926	-5.67525
Q92598	TRUE	3	{"CTPSVISFGSKNR", "FVVQNVSAQKDGEK", "NQQITHANNTVSNFKR"}	{7.232660756790275, 7.029011086659068, 6.979568100095188}	7.23266	7.02901	{0.098705182, 1.356941357, 0.089648901}	0.0896489	0.0987052	{0.721278749, 1.264933524, 0.73984997, 0.715281097, 0.971949315, 0.945971356, 0.705715004, 0.061868504, 0.671296473, 0.737916419, 16.24254826, 0.687921862, 1.126887837, 0.700973563, 0.714006255, 0.722265597, 0.676678018, 0.797168053, 0.630083969, 0.968804549}	20	0.721772	-3.00919
Q8IXI1	TRUE	4	{"AVLHPTAPLYDPEAKQLRPACAQALTR", "LDQEKGQTQR", "LSDQDLDQALSDEELNAFQKSCFGHPLAPQALEDVK", "TKWIPLVNGGTTQGPR"}	{7.23074100262691, 6.872828759534886, 3.7887587442349444, 5.602884408718419}	7.23074	6.23786	{"NA", 0.552513339, "NA", "NA"}	0.552513	0.552513	{1.104777835, 2.490475803, 2.619208271, 1.113942642, 3.075579001, 2.905684002}	6	2.55484	-2.20915
P33527	TRUE	24	{"EAKQMENGMLVTDSAGK", "ESSKVDANEEVEALIVKSPQK", "ESSKVDANEEVEALIVK", "FIHQSDLKVDENQK", "GVNLSGGQKQR", "HHNSTAELQKAEAK", "HIFENVIGPKGMLK", "IKTAVIGAVYR", "KQPVKVVYSSK", "KALVITNSAR", "KSSTVGEIVNLMSVDAQR", "LMEADKAQTGQVK", "LMEADKAQTGQVK", "QMENGMLVTDSAGKQLQR", "QMENGMLVTDSAGKQLQR", "RPVKDGGGTNSITVR", "TEIGEKGVNLSGGQK", "TGAGKSSLTLGLFR", "TYASTEQEQDAEENGVTGVSGPGKEAK", "TYQVAHMKSK", "TYQVAHMKSK", "VD…	{-6.426264754702098, 6.39231742277876, 0.5367534076785364, 5.271626501333851, 5.270528942380718, 4.990954860396994, -4.608809242675524, 6.0179219079972635, 2.222379738876964, 7.044394119358453, 7.22881869049588, 2.4736886981997483, 1.7781616507601006, 0.5513031893699248, -1.4393857698817893, 2.8032679645343612, 6.307428525192248, 0., 2.2029400586702756, -0.0748085876485376, -7.39746072605472, 3.1…	7.22882	2.34803	{0.570756814, "NA", 0.114931687, 0.114711644, 0.169577296, 0.179763419, 0.125388881, 0.078518943, "NA", 0.142456038, 0.131782338, 0.17931056, 0.17931056, 0.185579154, 0.185579154, 0.170459076, 3.106979506, 0.099072028, 0.119102157, 1.301318969, 1.301318969, 0.095703496, 0.068341017, 0.174133291}	0.068341	0.170018	{2.223010525, 3.046004607, 1.444887488, 1.874403956, 2.320804707, 2.268661738, 2.510309054, 31.01614312, 2.081458344, 3.88384562, 2.915239812, 1.13423009, 1.936977485}	13	2.26866	-5.05295
O75251	TRUE	2	{"KVYDQMPEPR", "QSDVMIVAGTLTNKMAPALR"}	{7.223036337901875, 5.161887682376895}	7.22304	6.19246	{"NA", 0.118863113}	0.118863	0.118863	{3.077947063}	1	3.07795	-4.6946
Q9NRY6	TRUE	2	{"ISKQWGGLVR", "VVGPCWTCGCGTDTNFEVKTR"}	{7.221103725367876, 6.4329594072761065}	7.2211	6.82703	{0.133473185, 0.053414852}	0.0534149	0.093444	{1.660394573}	1	1.66039	-4.95814
O75439	TRUE	2	{"EVCTKYIYNR", "TILGPTENIKSISR"}	{6.040015678847879, 7.213347281733441}	7.21335	6.62668	{0.081550099, 0.100142304}	0.0815501	0.0908462	{1.836604677, 1.86471518, 1.31008151, 1.556103619, 1.633663488, 0.895327784}	6	1.59488	-4.28962
Q9Y315	TRUE	1	{"ALKAAGCNIPVASVAAGFPAGQTHLK"}	{7.213347281733441}	7.21335	7.21335	{0.070496886}	0.0704969	0.0704969	{3.858343535, 3.819888529, 3.682022192, 4.08567525, 3.811985593}	5	3.81989	-5.75983
Q9Y2A7	TRUE	6	{"ECKEAAVSHAGSMHR", "IGQETDKTTTR", "LAEKLTILNDR", "LSSVDSVLKR", "SVLQPSQQKLAEK", "TSFDKPDQMAALFK"}	{7.207502459258789, 3.8148261396869425, 1.7500217469916526, 5.321928094887363, -7.125155131322289, 3.457625651025485}	7.2075	3.63623	{0.142265165, 0.13401687, "NA", "NA", "NA", "NA"}	0.134017	0.138141	{2.438671214, 2.176127061, 3.592558658, 2.667826072, 13.47124563, 2.298951873, 2.329036685, 2.808915618, 2.919674082, 2.951491396, 2.736637892, 2.499384838, 2.927561596, 18.93499684, 3.110160247, 2.519512747, 3.09370832, 2.932878992, 5.941467229}	19	2.91967	-4.44532
Q8IZQ1	TRUE	12	{"AIAKQLGISSHENATPVK", "CAHNIVKYPQCR", "DNAHPAEVTALGISKDHSR", "FLAVVPSLTDSSESVSGQRPNTSVEQGSGLLSTLVGEKSVTQR", "GEALAPTTQSKLSR", "HMTQKEQEEK", "QLLIKAVNR", "SLVKSAEGSTVPLTR", "SQSEYCNVGTKTYLTNHPAK", "TEIQYEKLADAVR", "VKCLVSMTTPHDIR", "YAALLKDPTQALNEQGDSR"}	{6.640967910449898, 5.217230716220669, 5.584962500721157, 5.560714954474479, 6.501439145158873, 6.040015678847879, 5.491853096329676, 7.205548911173033, 6.820178962415189, 5.765534746362977, 6.28169825009883, 5.620586410451877}	7.20555	5.90278	{0.149635939, 0.122822925, "NA", "NA", 0.130386236, "NA", 0.089140147, 0.165861722, 0.094433663, 0.130990172, 0.112544825, "NA"}	0.0891401	0.126605	{2.568623445, 0.498489463}	2	1.53356	-4.10466
O00443	TRUE	15	{"AVDQVIKAVR", "DEKAEGIAR", "DSSLGLSKEDK", "KGPEALGK", "KVNGKSLSVATVTR", "KYNPSEEEYEK", "LFDKIASTSEFLK", "LLDILHKDSSLGLSK", "LLLDDSFETKK", "LVQLLGGVAEKVR", "SEDISKFDWLDLDPLSKPK", "SIIQQHNLETLENDIKGK", "TDLEITDSKVSNLQVSPK", "TTQLAKAQGHISQK", "VQSFFQKNK"}	{5.419538891513785, 4.678071905112638, 6.336283387864433, 5.026800059343715, 4.867896463992655, 6.25171909260596, 7.157852169141738, 5.7495342676692625, 6.201633861169651, 6.680886920719692, 5.20945336562895, 7.203592714207707, 6.157852169141738, 6.804776377955828, 5.233733370486147}	7.20359	6.15785	{"NA", "NA", 0.234923204, "NA", "NA", 0.130726534, 0.570541127, 0.133212317, 4.854503056, 0.472040527, "NA", 0.617000305, 1.284934913, 0.263204426, "NA"}	0.130727	0.472041	{0.830166852, 0.876976578, 0.152698649}	3	0.830167	-2.66685
P26196	TRUE	5	{"GNEFEDYCLKR", "IKTSDVTSTK", "NGTGKSGAYLIPLLER", "SIEEQLGTEIKPIPSNIDK", "TSDVTSTKGNEFEDYCLK"}	{6.655351828612554, 6.990954860396993, 6.053111336459563, 7.19574129324645, 6.804776377955828}	7.19574	6.80478	{0.066960461, 0.034393413, 0.099711231, 0.131477984, 0.078894972}	0.0343934	0.078895	{1.884119472, 1.366571481, 1.041023975, 1.316883457}	4	1.34173	-5.28582
P62879	TRUE	3	{"KACGDSTLTQITAGLDPVGR", "LLLAGYDDFNCNIWDAMKGDR", "TFVSGACDASIKLWDVR"}	{0.8247160827190414, 6.815063017192868, 7.19574129324645}	7.19574	6.81506	{0.521924538, "NA", 0.281937179}	0.281937	0.401931	{1.765243839, 2.289533973, 1.785320334}	3	1.78532	-2.66274
Q9H1Z4	TRUE	1	{"VVDNEGTLQLKR"}	{7.193771743396681}	7.19377	7.19377	{0.188863341}	0.188863	0.188863	{87.36512007, 5.019199906}	2	46.1922	-7.93416
Q9P2H3	TRUE	6	{"DASEFSKNPHIVSFVGNQVTIR", "DILPKTLYER", "DLCITSVKR", "IEMEITKER", "KQTQAESFVLTSSDGK", "QKFLETFGK"}	{7.189824558880018, 5.277984747299765, 6.157852169141738, 4.944858445807539, 6.133399125417199, 5.84799690655495}	7.18982	5.9907	{0.467103804, 0.286844086, 0.325995815, 0.301456704, 0.347579132, 0.596739515}	0.286844	0.336787	{1.10902551, 5.370310962}	2	3.23967	-3.49751
P42858	TRUE	8	{"AAAVLGMDKAVAEPVSR", "KTLKDESSVTCK", "LDAESLVKLSVDR", "LFYKCDQGQADPVVAVAR", "LLSPQMSGEEEDSDLAAKLGMCNR", "NKPLKALDTR", "TNLTSVTKNR", "VSTQLKTNLTSVTK"}	{6.157852169141738, 6.321928094887362, 4.560714954474479, 6.074676686294496, 5.632268215499513, 6.270528942380718, 5.086532634800372, 7.183883459032232}	7.18388	6.11626	{0.648599576, "NA", 0.204863844, 0.185878466, 0.099622972, 0.142725633, 0.192063815, 0.203246223}	0.099623	0.192064	{0.163652779, 2.094451564, 2.355863787, 0.432131915, 3.076472985, 2.525505509, 2.910204699}	7	2.35586	-4.56363
Q9Y3B8	TRUE	6	{"ALDDISESIKELQFYR", "EHHGKSGLTK", "IIDVSTVKELCR", "KIIENGENEK", "QQTPPGLCPLAGNSVHEDKK", "SGLTKAVK"}	{7.008988783227255, 7.175923742063755, 2.9796959035449113, 5.4329594072761065, 2.8402761396925946, 6.635173946674924}	7.17592	6.03407	{0.105021801, "NA", 0.079279671, 0.071092429, 0.087350357, 0.068550912}	0.0685509	0.0792797	{2.382299228, 2.05215369, 1.897756432, 0.839574174, 1.73316188, 2.113337967, 2.536540036, 1.749978316, 1.8720117}	9	1.89776	-4.79098
Q9Y217	TRUE	6	{"AAGKGYENEDNYSNIR", "CLEDEHLLQAISKANPVNR", "DYKICETYPR", "IASKPIIVGSSK", "LQGWQLIDLAEEYKR", "SSLQKLLEVNGTK"}	{7.17392693199981, 5.857980995127572, 6.643856189774725, 6.442943495848729, 5.129283016944966, 5.385431037193521}	7.17393	6.15046	{0.133446882, 0.133510856, 0.117871242, 0.087270524, 0.102203895, 0.216442937}	0.0872705	0.125659	{0.787891187, 1.118082357, 0.178941403, 0.795361337, 0.844446936, 0.974885121, 0.528936854, 0.569696936}	8	0.791626	-3.18125
P11802	TRUE	3	{"ALQHSYLHKDEGNPE", "DLKPENILVTSGGTVKLADFGLAR", "DLKPENILVTSGGTVK"}	{5.621445184290507, 5.426264754702098, 7.167919865551936}	7.16792	5.62145	{0.149749345, 0.110428334, 0.157204575}	0.110428	0.149749	{0.467898253, 0.598224981, 0.775686073}	3	0.598225	-2.43758
O43488	TRUE	4	{"ANPWDGKSLKPDSVR", "FYAYNPLAGGLLTGKYK", "IATKANPWDGK", "SQLETSLKR"}	{6.951867504326902, 5.661065479806948, 7.1659119389356905, 3.6285894331214146}	7.16591	6.30647	{"NA", 0.089988278, 0.067952083, 0.066662298}	0.0666623	0.0679521	{3.930475963, 4.475857009, 4.895442249, 4.703281552, 5.324466313}	5	4.70328	-6.14065
Q96EM0	TRUE	5	{"AFKSSATGSVFTGK", "DLVDAASAVTEAVKAQFK", "IVLAGCPEVSGPTLLAKR", "LGLDICSAKTR", "SSATGSVFTGKAVR"}	{5.357552004618084, 5.044394119358453, 7.1659119389356905, 6.26909266981806, 5.377957999836864}	7.16591	5.37796	{"NA", 0.134294688, 0.126018442, 0.147151471, "NA"}	0.126018	0.134295	{4.370735145, 4.911789437, 4.039267276, 0.585592643, 1.937802403}	5	4.03927	-5.00239
O75352	TRUE	1	{"AAEADGPLKR"}	{7.157852169141738}	7.15785	7.15785	{0.071446663}	0.0714467	0.0714467	{4.022417873, 3.953445566, 4.319081321}	3	4.02242	-5.81505
O75533	TRUE	2	{"IYNDDKNTYIR", "VVKQCCGTDGVEANYIK"}	{7.1517776547320535, 1.7461622518036342}	7.15178	4.44897	{0.088784168, 0.91104656}	0.0887842	0.499915	{1.028082477, 0.85446844, 0.978432911, 1.198300029, 1.187571849, 0.973329291, 0.916481682, 1.198278757, 1.052988526, 1.006694757, 0.769366804, 1.297595553, 0.810142292, 1.286375191, 0.885132518, 0.934685029, 1.153524987, 0.968369053, 0.962122125, 0.961153316, 0.916726878, 0.912310024, 1.145618011, 1.022118024}	24	0.975881	-3.45833
P78344	TRUE	5	{"AFLDNGPKTINQIR", "FMKSQGLSQLYHNQSQGLLSQLQGQSK", "LLISKLQDEFENR", "MCSLMLSKELPAR", "NVDVYDKR"}	{6.855491443101875, 6.08746284125034, 7.1517776547320535, 4.711494906650088, 5.044394119358453}	7.15178	6.08746	{"NA", "NA", 0.629735388, "NA", 0.189567049}	0.189567	0.409651	{1.067829321, 30.93180572, 1.043167475, 1.242433678, 5.22989623, 1.046347216, 0.88586456, 1.130329775, 1.197727188, 0.975414345, 1.099756236, 1.129969114, 1.65427491, 1.019690751, 1.206752479, 1.01611812, 1.057664508, 1.040070677, 4.216255799, 1.551760971, 0.71477969}	21	1.09976	-2.5364
Q8IWV8	TRUE	7	{"AEQSKAEEAQR", "AVNCTQKEAIGFATTVDR", "ESNKLINLPEDYSSLINQASNFSCPK", "KEESTPNNASTK", "TISQQIKALQFLR", "VFKVGEPTYSCR", "YFDSVQAKEQR"}	{5.837943241891026, 7.149747119504682, 5.035623909730722, 5.485426827170242, 5.008988783227255, 5.892391025913404, 1.9252054929886009}	7.14975	5.48543	{0.218550809, 0.215930267, "NA", "NA", 0.139069656, "NA", 0.149264179}	0.13907	0.182597	{30.63930436, 0.625239489, 0.73243501, 30.09807404, 0.640778264, 0.09264145}	6	0.686607	-2.30368
Q969X5	TRUE	3	{"IVPTVYEDKSGK", "LTSNPLASHDYILKIVPTVYEDK", "YDLSPITVKYTER"}	{7.141596278383818, 6.169925001442312, 2.34547861352761}	7.1416	6.16993	{0.100920954, "NA", 0.129588141}	0.100921	0.115255	{4.519560241, 5.651590107, 4.903830565, 4.479631319, 4.347715996, 5.116762902, 5.895467764}	7	4.90383	-5.60261
O15143	TRUE	7	{"ASSEGGTAAGAGLDSLHKNSVSQISVLSGGK", "KASSEGGTAAGAGLDSLHK", "LDVPKQSSQR", "NSVSQISVLSGGKAK", "VAWVSHDSTVCLADADKK", "WAPNENKFAVGSGSR", "AYHSFLVEPISCHAWNKDR"}	{7.141492778969298, 3.17463200411984, 2.0516879193207167, 4.0486438112263325, 5.125833037895348, 6.631378521026514, 6.501439145158873}	7.14149	5.12583	{0.143933506, 0.111989467, 0.171434222, 0.169957435, 4.118023264, 0.184412739, 0.17196011}	0.111989	0.171434	{4.346714353, 3.830727983, 4.399911293, 3.892344145, 4.177109267, 3.17630362, 4.152697566, 4.365222859, 3.792983573, 4.194939924, 4.037149547, 3.959712838, 3.85145058, 4.468520293, 4.014409586}	15	4.03715	-5.1719
Q8N122	TRUE	3	{"DSAHEKLYSLLSDPIPEVR", "QSLDPTVDEVKK", "YKQSLDPTVDEVKK"}	{5.916476644437717, 5.026800059343715, 7.137503523749936}	7.1375	5.91648	{0.168630482, "NA", "NA"}	0.16863	0.16863	{2.334467648, 2.048904594, 2.442010941, 2.189082633}	4	2.26178	-3.74552
Q96CW1	TRUE	11	{"ESQISAEIELLPTNDKK", "ESQISAEIELLPTNDKKK", "GTADETSKSGK", "IVIEKQGK", "LSKFDSER", "QGKGTADETSK", "SGKQSIAIDDCTFHQCVR", "TFITQQGIKSQHQTK", "TFITQQGIKSQHQTK", "TTKDIILPFR", "VFEPKLNYSDHDVIK"}	{0.2663934179237084, -1.0534392589614605, 0.3077342133046082, -0.3219280948873625, 1.9523513964128414, -0.14631838848997844, 0.7023194513593148, 6.255500733148387, 7.135452784185174, 5.166203721590295, -4.776103988073165}	7.13545	0.307734	{"NA", "NA", "NA", "NA", 0.107945956, "NA", 0.146920897, 0.079408527, 0.079408527, 0.102716836, "NA"}	0.0794085	0.102717	{3.346505092, 2.626652989, 3.171342773, 3.382989497, 3.083319288, 3.098144802, 2.828876278, 6.695274391, 2.420480133, 3.001703566, 3.27685066, 3.029711742, 28.70232389, 3.123196804}	14	3.11067	-5.29179
P13804	TRUE	4	{"LEVAPISDIIAIKSPDTFVR", "LTKSDRPELTGAK", "SDRPELTGAKVVVSGGR", "VAQDLCKVAGIAK"}	{6.181897643108389, 7.129283016944966, 5.554588851677638, 5.217230716220669}	7.12928	5.86824	{0.084897236, 0.082183678, 0.076466251, 2.844552704}	0.0764663	0.0835405	{4.940359927, 5.021762254, 4.810771676, 4.791520617, 4.772067456, 4.844069939, 4.749078383, 0.634018075, 4.355309725, 5.757567342, 3.300406746, 4.167313716, 4.652313554}	13	4.77207	-5.96365
Q9UJW0	TRUE	1	{"LIEYYQQLAQKEK"}	{7.129283016944966}	7.12928	7.12928	{0.110993413}	0.110993	0.110993	{3.769956244, 3.790816321, 3.531695127, 4.839075415, 3.639369106}	5	3.76996	-5.086
P17948	TRUE	6	{"AFPSPEVVWLKDGLPATEK", "DGLPATEKSAR", "DIYKNPDYVR", "KEKMEPGLEQGK", "LSITKSACGR", "NVYTGEEILQKK"}	{3.6508551611961355, 7.118941072723508, 4.271582004842468, -0.24917175245204815, 6.205548911173033, 5.954196310386876}	7.11894	5.11289	{"NA", "NA", "NA", "NA", 0.166085634, "NA"}	0.166086	0.166086	{4.58491682}	1	4.58492	-4.7869
P62873	TRUE	6	{"ADQELMTYSHDNIICGITSVSFSKSGR", "KACADATLSQITNNIDPVGR", "LIIWDSYTTNKVHAIPLR", "LLLAGYDDFNCNVWDALKADR", "QEAEQLKNQIR", "SELDQLRQEAEQLKNQIR"}	{3.1786514430331834, -0.0980320829605266, 7.116863757690899, 7.070389327891398, 5.089024486719482, 4.708170876749784}	7.11686	4.8986	{"NA", 1.983151911, 0.208065073, 0.220337529, 0.200609167, 0.655071601}	0.200609	0.220338	{1.881355125, 2.110283535, 2.246019383, 1.894446688, 2.510888226, 2.293776437, 2.051091222, 1.950900039}	8	2.08069	-3.3746
O00478	TRUE	2	{"DGITAGKAALR", "QVVNVYADGKEVEDR"}	{7.1147834472498515, 4.84799690655495}	7.11478	5.98139	{0.226933079, 0.436452756}	0.226933	0.331693	{83.17270431}	1	83.1727	-8.5177
Q01432	TRUE	2	{"ELEESKYQYSEPR", "NSVLQSGLSHQEKQK"}	{6.700439718141092, 7.112700132749363}	7.1127	6.90657	{0.098200113, 0.07617151}	0.0761715	0.0871858	{3.771549975, 3.140620336, 4.073453225, 2.704633134}	4	3.45609	-5.50374
Q9NW15	TRUE	2	{"FALKYQPIDSIR", "LVTENLKEEPMESGK"}	{7.10643207781693, 1.4997878509873028}	7.10643	4.30311	{0.063232715, "NA"}	0.0632327	0.0632327	{2.086628639, 3.406824518, 3.730618717, 4.43226852, 3.531025668, 3.636407921, 3.630253028, 4.122406645, 4.148016929}	9	3.63641	-5.8457
Q6NUK1	TRUE	3	{"GNGTNVIKIAPETAVK", "LLTEEGQKIGTFER", "TGQYSGIYDCAKK"}	{7.100136671285451, 7.083213368248982, 6.891106579661119}	7.10014	7.08321	{0.111511815, 0.082215537, 0.049600878}	0.0496009	0.0822155	{5.300362361, 5.392094087, 4.809357385, 4.804888845, 5.217642345, 5.267981189, 5.083462748, 5.457590582, 5.094075412, 5.456404102, 4.839368507, 4.807912276, 5.449240529}	13	5.21764	-6.71689
O95219	TRUE	5	{"EFVKNAWADIER", "ETVNETGFQLKADSR", "KQQCEELVTGTVR", "LKALNATFR", "VLEEQINEGEQQLKSK"}	{4.990954860396994, 6.0916998341368105, 7.098032082960527, 6.986410935252045, 6.986410935252045}	7.09803	6.98641	{"NA", 0.109258313, 0.093755706, 7.598341673, 0.084342016}	0.084342	0.101507	{3.042278106, 3.202781702, 4.850063244}	3	3.20278	-5.24693
Q5S007	TRUE	4	{"IVEGLKFPNEFDELEIQGK", "KAEEGDLLVNPDQPR", "KQTNIASTLAR", "LLQQDKASLTR"}	{5.161887682376895, 7.098032082960527, 5.044394119358453, 2.833063005301432}	7.09803	5.10314	{"NA", 0.180089318, "NA", 0.709947545}	0.180089	0.445018	{25.70098311}	1	25.701	-7.15697
Q9BY44	TRUE	4	{"DGTAGIPNLQLYDVKTGTCLK", "LISKPVASDSTYFAWCPDGEHILTATCAPR", "LYQYPNFAGPHAALANKSFFK", "VAVYVPGSKGAPSFVR"}	{6.213347281733441, 5.3715588626119635, 5.626439136697316, 7.098032082960527}	7.09803	5.91989	{"NA", "NA", 0.129761224, 0.247657328}	0.129761	0.188709	{1.633109727, 2.356217708, 1.687896167, 1.658253122, 1.631358456, 4.036931484, 1.752095902, 2.938198867, 1.603525101, 1.544370525, 1.494333807, 3.454724627, 2.755381285, 2.018357263, 30.72065609}	15	1.7521	-3.75515
Q7Z3B4	TRUE	1	{"VQLDTIQGELNAPTQFKGR"}	{7.08533966935737}	7.08534	7.08534	{0.143381427}	0.143381	0.143381	{4.147285771, 3.357017886, 3.184162685, 2.460402315, 6.36036205, 3.805685034}	6	3.58135	-4.64257
O75935	TRUE	3	{"ALLEEYNKTTMLLSK", "KVADGLVK", "VQVALGNISSKR"}	{4.9818526532897405, 6.60584986719498, 7.078951341394823}	7.07895	6.60585	{0.072613609, 0.076628055, 0.093382571}	0.0726136	0.0766281	{3.195228684, 4.300296257, 4.630475911, 2.793132473, 1.140539787, 3.387453255}	6	3.29134	-5.50229
Q14997	TRUE	6	{"AAVKCCPEESLK", "EIVYNKLLPYAER", "GFVPQKEIVYNK", "LDAESDLQLAQIKCNLGR", "QQEKNADALR", "TLTVEGCEYKK"}	{7.078951341394823, 3.1293975046805986, 6.870364719583405, 6.539158811108032, 5.044394119358453, 4.666756591884804}	7.07895	5.79178	{0.051844057, "NA", 0.098608265, 0.070595514, 0.09651976, 0.088754214}	0.0518441	0.0887542	{0.8533944}	1	0.853394	-4.04096
P46934	TRUE	6	{"AATLDCETTNGDCKPEMSEIK", "DCTNELSNSCKTR", "DSNRDCTNELSNSCKTR", "GKTSLDTSNDLGPLPPGWEER", "LSKTICTPGEVR", "PFFIDHNTKTTTWEDPR"}	{6.255500733148387, 4.531185627956346, 6.809928865721432, -0.4228831724658154, 7.076815597050832, -0.8116722171723828}	7.07682	5.39334	{0.141465545, 0.464892174, 0.499980626, 5.427581451, "NA", 3.110597954}	0.141466	0.499981	{1.158881396, 2.518680512, 3.108152606, 2.04098868, 3.057435461, 1.869417624, 2.188978559}	7	2.18898	-3.95174
Q8NEU8	TRUE	4	{"EKDLTEVSTLK", "NKTGLVTTTWER", "NLIQKAGYLNLR", "VKTEVGKEVAAAR"}	{6.129283016944967, 5.7279204545632, 7.076815597050832, 6.300123724569014}	7.07682	6.2147	{"NA", 0.161602799, 0.120526401, "NA"}	0.120526	0.141065	{1.870162233, 1.299157289, 1.631594789, 1.704936445, 1.963123104, 1.91278004, 1.736981806, 1.747362512, 1.617491169, 0.683786146, 1.636230504, 1.67055326, 2.268746798, 1.776311317}	14	1.72096	-3.83579
P30101	TRUE	3	{"GIVPLAKVDCTANTNTCNK", "TVAYTEQKMTSGK", "VDCTANTNTCNKYGVSGYPTLK"}	{7.074676686294496, 1.2872819520804708, 0.6742968614212561}	7.07468	1.28728	{0.111866662, "NA", "NA"}	0.111867	0.111867	{4.125438531, 4.207170439, 4.99436191, 9.304444814, 3.755508576, 4.358107772, 4.422100095, 4.395600346, 6.064138856, 4.093090793, 4.49822365, 4.539470455, 3.86951501, 4.191455836, 4.489087644, 5.019098241, 4.381671882, 4.802953063, 4.999509959, 3.742603082, 4.39222738}	21	4.3956	-5.29621
Q7Z7L7	TRUE	3	{"LSAKSLQTLR", "NLDGTLGYLLDKETLR", "VSGDKNEEQVLNAIEAYTEHRPEITSR"}	{4.621903992106826, 7.074676686294496, 6.885086225290171}	7.07468	6.88509	{0.315802596, 0.454439789, "NA"}	0.315803	0.385121	{8.673968833}	1	8.67397	-4.7796
P23219	TRUE	6	{"DCPTPMGTKGK", "ILPSVPKDCPTPMGTK", "KQLPDAQLLAR", "LKYQVLDGEMYPPSVEEAPVLMHYPR", "TSGKMGPGFTK", "TSGKMGPGFTK"}	{6.979568100095188, 4.869899280938222, 7.070389327891398, 6.329123596291566, 5.054848016029954, 6.8278190246173205}	7.07039	6.57847	{0.061229195, 0.219313527, 0.177327849, "NA", 0.154941347, 0.154941347}	0.0612292	0.154941	{3.15310736, 2.629536658, 2.673012356, 3.137025168, 3.243602844, 3.089342604, 2.95160283, 3.492461173, 3.013226193, 3.403484077, 2.785437763, 4.02709761, 2.998506542}	13	3.08934	-5.65694
Q9Y4P8	TRUE	3	{"DMKVLHTIR", "LATASEKGTVIR", "NICSLATIQKIPR"}	{5.4724877714627445, 7.068240861312821, 4.560514529965966}	7.06824	5.47249	{3.015801033, 0.124896711, 0.266999821}	0.124897	0.267	{3.547562752}	1	3.54756	-4.82802
Q9NX07	TRUE	3	{"FTDELEQKR", "GGKVVLDQTGVSK", "VVLDQTGVSKGYGFVK"}	{7.066089190457772, 6.514122260170708, 5.643856189774725}	7.06609	6.51412	{0.214740535, "NA", 0.149576696}	0.149577	0.182159	{6.152604237}	1	6.1526	-5.36224
P31930	TRUE	5	{"ADLTEYLSTHYKAPR", "AVELLGDIVQNCSLEDSQIEKER", "EICSKYIYDQCPAVAGYGPIEQLPDYNR", "GTKNRPGSALEK", "NNGAGYFLEHLAFKGTK"}	{6.663913842115979, 6.652486494918165, 7.059614856297223, 6.96116025813664, 4.53605290024021}	7.05961	6.66391	{0.092599204, 0.054231394, "NA", "NA", "NA"}	0.0542314	0.0734153	{5.969350261, 7.068541756, 4.216834928, 5.13735147, 5.214636857}	5	5.21464	-6.58729
P35555	TRUE	9	{"CECNKGFQLDLR", "DGKNCEDMDECSIR", "EITNGKPFFKDINECK", "GDNGDTACSNEIGVGVSKASCCCSLGK", "GGGGHDALKGPNVCGSR", "GQCIKPLFGAVTK", "GTYKCICNSGYEVDSTGK", "STCYGGYKR", "YNAYCCPGWKTLPGGNQCIVPICR"}	{4.572889668420581, 6.375039431346925, 3.9027196488933473, 7.0574502721839005, 5.478971805032942, 1.3465237608294947, 6.169925001442312, 0.5397332467281585, 0.}	7.05745	4.57289	{0.184872305, 0.354472754, "NA", 0.402916307, 0.313921999, 0.526661331, 0.365299045, 0.487117185, 0.3255559}	0.184872	0.359886	{14.80903897, 31.21637256, 8.178861964, 13.41520543, 0.175317655, 13.09911669, 17.84912518, 17.53619327, 21.23649653, 21.78946674, 15.50206039, 12.25881816, 11.33712858, 15.56270817, 15.70657407, 14.26770889, 16.89009931, 1.628792892, 15.62163986, 15.455203, 13.5242272, 16.23607945, 48.34870016, 24.64826185, 17.80498718, 14.43934892, 17.44288476, 14.98715924, 9.608457375, 14.48581528, 20.47589892…	49	15.5021	-6.38979
P49902	TRUE	3	{"EKTVENLEK", "EQYPNKFIQR", "IGTYTGPLQHGIVYSGGSSDTICDLLGAKGK"}	{7.05528243550119, 4.485426827170242, 6.9932214673689375}	7.05528	6.99322	{0.074053079, 0.10946277, "NA"}	0.0740531	0.0917579	{2.758878319, 3.40696229, 3.631418742, 3.406693568, 4.11354255, 3.071952487, 3.357968593, 3.314786243}	8	3.38233	-5.51331
Q6YHU6	TRUE	5	{"CSDPSSKLCATR", "DTNDYFNQAKILK", "ELPPAAEFVKTVEFTR", "KVTDNISSCMENFNLGR", "LEQSKSK"}	{6.070389327891398, 7.05528243550119, 5.247927513443585, 5.921245888585589, 3.179147846685564}	7.05528	5.92125	{0.251802634, 0.286919182, "NA", 0.164200534, "NA"}	0.164201	0.251803	{2.094043742}	1	2.09404	-3.67276
Q9NVA2	TRUE	6	{"AAAQLLQSQAQQSGAQQTKK", "ADTIAKNELHK", "KKELEEEVNNFQK", "KLDSKVNIIPIIAK", "SLDLVTMKK", "VNIIPIIAKADTIAK"}	{0.4809717694636202, 6.768184324776926, 0.3001475788508934, 4.700439718141093, 7.05528243550119, 5.877744249949002}	7.05528	5.28909	{"NA", 2.392621482, "NA", "NA", 0.062292801, "NA"}	0.0622928	1.22746	{5.437636241, 5.435658996, 4.511400277, 5.6003903, 6.057305129, 5.841975163, 5.039282167, 5.798115095, 5.180612149, 5.675252258, 6.401135889}	11	5.60039	-6.49032
P08237	TRUE	9	{"AGKITDEEATK", "DLQANVEHLVQKMK", "DVTKAMDEK", "IKQSAAGTK", "KFDEALKLR", "KSFEQISANITK", "NFATKMGAK", "QSAAGTKR", "THEEHHAAKTLGIGK"}	{5.931099569996727, 4.722466024471092, 5.270528942380718, 5.711494906650088, 7.037821465434968, 6.247927513443586, 5.491853096329676, 3.305596947351559, 7.053111336459564}	7.05311	5.71149	{0.241731499, 0.14813306, 0.224354409, "NA", 0.178753691, "NA", 0.045553618, "NA", 0.147030154}	0.0455536	0.163443	{3.964592095, 2.430679741, 3.827160268, 4.049477474, 4.175519769, 3.952702856, 4.012064838, 3.670885279, 3.135514143, 3.549080395, 3.916841722}	11	3.91684	-6.42598
Q9C035	TRUE	6	{"HVANIVEKLR", "HYWEVDVSKK", "LQGSVMELLQGVDGVIKR", "QVSSPKPQIIYGAR", "SMLDKGESSCPVCR", "TQIQYDKTNVLADFEQLR"}	{5.802193216941825, 5.026800059343715, 5.602884408718419, 7.0514614977098, 5.517275693209582, 4.906890595608519}	7.05146	5.56008	{"NA", 0.511976877, 0.818099081, 1.166385309, "NA", "NA"}	0.511977	0.818099	{30.68719582, 4.204031678}	2	17.4456	-5.09064
O94979	TRUE	10	{"AQGEPVAGHESPKIPYEK", "CLSSATDPQTKR", "IALALNKVDGANVALK", "IIAGDKEVVIAQNDK", "KAVQLTQAMDTSTVGVLLAAK", "KLDDASK", "KNEPIIK", "NEPIIKVSDHSNR", "SQSKITR", "VVLTQANKLGV"}	{0.36824328779990284, 7.050936965225225, 1.451695969857692, 2.3244349504979374, 0.5704264075632758, 0.5756846871331452, 5.713945276733594, 3.29023262111387, -4.817623257511431, 2.7570817155763807}	7.05094	1.88807	{"NA", 0.823738895, "NA", 0.093414351, 2.448884542, "NA", 0.072985969, 2.166883358, "NA", 0.553681381}	0.072986	0.68871	{1.48529866, 1.587586774, 1.426060299, 2.439219996, 1.434920594, 1.778354951, 2.704286032, 1.187016902, 1.388161212, 1.396124582, 2.622943828, 1.513872089, 1.475266842, 1.571782852, 2.758344696, 1.368587975, 1.795016329, 0.790280569, 1.680403433, 1.563373187, 1.623222822}	21	1.56337	-4.4209
Q8IV20	TRUE	4	{"KEPDSYDGITTNQR", "LNSQKNCHQTLLK", "NLSSIKVIVPR", "QKIDEKNLSSIK"}	{7.050936965225225, 6.37851162325373, 5.754887502163469, 5.008988783227255}	7.05094	6.0667	{0.077976628, 0.140784183, "NA", "NA"}	0.0779766	0.10938	{0.20001223, 0.905431582, 0.788214007}	3	0.788214	-3.33747
Q01415	TRUE	2	{"AKHVYSEAAR", "VELAEICAKSER"}	{1.4628253982331094, 7.04657836662033}	7.04658	4.2547	{"NA", 0.513893021}	0.513893	0.513893	{4.112494096, 4.79745625, 4.873833383}	3	4.79746	-3.22273
Q6R327	TRUE	8	{"ASAALNCLKR", "DAFGYATLKR", "FTKNFGTENHR", "GYVAKQLEK", "HSPDTAEGQLKEDR", "LSDGFVAAEAKTILPHR", "NYKDEQLHR", "STELLLGVKTIPDDTPMCR"}	{4.419538891513785, 5.940166750482818, 6.104336659814736, 4.954196310386876, 7.03580930428278, 2.974511544832493, 5.035623909730722, 6.459431618637298}	7.03581	5.4879	{0.135838891, 0.235901804, 0.184938021, 0.53724111, 0.167269429, 0.200617379, 0.128529857, 0.155721279}	0.12853	0.176104	{1.76298436, 1.294591074, 1.003074593, 2.081190259, 1.072130801, 2.348106647, 0.89513021, 0.771595393, 0.743135712, 1.066255784, 1.023142127, 0.657898294, 1.673639088}	13	1.06626	-3.05238
P61009	TRUE	3	{"IMLKNVEDFTGPR", "IMLKNVEDFTGPR", "TKYFFFDDGNGLK"}	{7.03342300153745, 5.754887502163469, 5.614709844115209}	7.03342	5.75489	{0.206271098, 0.206271098, 0.130199931}	0.1302	0.206271	{4.384799976, 3.890563565}	2	4.13768	-4.99002
P53618	TRUE	4	{"KEAADPLASKLNK", "KDLQHPNEFIR", "NDLEKGDVK", "STNMKCLTPEK"}	{6.048759311919856, 7.024585638278274, 6.442943495848729, 3.696885864760291}	7.02459	6.24585	{"NA", "NA", 0.497485243, 0.134908411}	0.134908	0.316197	{2.21683941, 3.643946411, 2.660425364, 3.066743024, 2.505805275, 4.432388967, 3.719822007, 2.735309053, 1.912912034, 2.271788035, 2.827074139, 2.902484695, 2.595049058, 4.487797282, 1.305386214, 2.370878043, 3.328613368, 2.605545888, 3.432089026, 3.004309146, 3.496332942, 2.433840781, 5.760382407, 4.219627818, 2.666996793, 2.38960524, 2.241374708, 1.520480794, 2.67723761, 0.519731876}	30	2.67212	-4.30793
Q96MW5	TRUE	4	{"DLAFANYKTFIR", "NFVKEAEEISSNR", "NFVKEAEEISSNRR", "SILTAIPNDDPYFHITKTIEASR"}	{5.412781525338477, 6.177917792195844, 6.92362461136832, 7.0179219079972635}	7.01792	6.55077	{0.855335401, 0.454965192, 0.482688703, "NA"}	0.454965	0.482689	{2.921629908, 1.542381924}	2	2.23201	-2.29451
Q9UHD2	TRUE	4	{"DIKPGNIMR", "IITGKPSGAISGVQK", "INLEAAELGEISDIHTKLLR", "VIGEDGQSVYKLTDFGAAR"}	{6.141596278383819, 7.0179219079972635, 5.683696454306516, 6.916476644437717}	7.01792	6.52904	{0.095692619, 0.065147506, 0.098270072, 0.112613954}	0.0651475	0.0969813	{1.126784348, 1.820276882, 1.462433284, 0.656358077, 1.941370693, 0.760519751, 0.859120593, 2.092517625}	8	1.29461	-4.31266
O00506	TRUE	5	{"GIDNHTKEVVAIK", "GSFGEVYKGIDNHTK", "IGKGSFGEVYK", "LADFGVAGQLTDTQIKR", "VDPEELFTKLDR"}	{0.31410859042806305, 4.944858445807539, 5.930737337562887, 7.013462259806563, 5.0179219079972635}	7.01346	5.01792	{"NA", "NA", "NA", 0.137440585, "NA"}	0.137441	0.137441	{2.379369808, 0.979785418}	2	1.67958	-3.61122
O43402	TRUE	3	{"DASPNQVAEKVASR", "VKDASPNQVAEKVASR", "VKDASPNQVAEK"}	{6.3540289380543875, 7.013462259806563, 2.1301672922045776}	7.01346	6.35403	{0.093257347, 0.074786166, 0.0695099}	0.0695099	0.0747862	{3.316707129, 3.501661166, 5.350017539, 3.418940124}	4	3.4603	-5.63754
Q9BUF5	TRUE	3	{"ECEHCDCLQGFQLTHSLGGGTGSGMGTLLISKIR", "INVYYNESSSQKYVPR", "TLKLTTPTYGDLNHLVSATMSGVTTSLR"}	{5.053111336459563, 5.499288689097845, 7.013462259806563}	7.01346	5.49929	{"NA", 0.178659561, 0.151859314}	0.151859	0.165259	{3.416432111, 4.435566695, 4.220615732, 1.385831759, 5.06393126, 4.072117955, 4.460540771, 3.915923631, 4.248427029}	9	4.22062	-4.79665
Q9Y696	TRUE	7	{"FLDGNEMTLADCNLLPKLHIVK", "FLDGNEMTLADCNLLPKLHIVK", "FSAYIKNSRPEANEALER", "GLLKTLQK", "LHIVKVVAK", "LSPKHPESNTAGMDIFAK", "YLKLSPK"}	{4.630494606251086, 4.972692654004264, 1.1182489666699897, 0.17460452238218244, 7.008988783227255, 1.4550531781267229, 5.608809242675524}	7.00899	4.63049	{0.208825437, 0.208825437, 0.10052505, "NA", 1.465999506, 0.121754773, "NA"}	0.100525	0.208825	{4.48077925, 1.459503618, 1.496653076, 1.27642562, 1.307250069, 1.450425984, 1.387040725, 1.246182988, 1.411708468, 1.389528698}	10	1.40062	-3.80044
Q9Y4W2	TRUE	3	{"CKLLDVTGGLGTDELR", "GSEEVDSHCKK", "VECVLAELKGVTCENR"}	{5.832890014164742, 4.499136448783178, 7.0067468324405855}	7.00675	5.83289	{0.102657156, "NA", 0.157247885}	0.102657	0.129953	{0.78831785}	1	0.788318	-2.94094
O60287	TRUE	6	{"DKQCYELCAR", "DVCSHFDLNKK", "EVTLALLSLPETHLVTQQPTKSPGK", "LCQPSSQEPAKR", "LLNKIYEAQPEISR", "VSAEEAGKTMVR"}	{5.655351828612554, 4.867896463992655, 5.672425341971496, 7.004501392234941, 6.452858964713811, 4.584962500721157}	7.0045	5.66389	{0.08058088, "NA", 0.056262673, 0.075582831, 0.181623687, "NA"}	0.0562627	0.0780819	{31.68956614}	1	31.6896	-9.13761
Q14956	TRUE	6	{"AVFFPGNQEKDPLLKNQEFK", "AVFFPGNQEKDPLLK", "CQKEDANGNIVYEKNCR", "EDANGNIVYEKNCR", "HKEYNPIENSPGNVVR", "NQEFKGVS"}	{1.399548992009836, 0.28834549436298124, 6.303780748177103, 6.9954845188775066, 1.3856536924977496, 1.0788143831768287}	6.99548	1.3926	{"NA", 0.125861691, 0.080966146, 0.094652332, 0.104594095, 0.146711754}	0.0809661	0.104594	{3.128650806, 4.271433515}	2	3.70004	-5.51408
P19838	TRUE	2	{"LSPAPSKTLMDNYEVSGGTVR", "VQKDDIQIR"}	{6.9932214673689375, 2.307984815573831}	6.99322	4.6506	{0.42986588, "NA"}	0.429866	0.429866	{1.847371861, 3.697340912, 2.650568044, 0.531634027, 4.957896692, 2.334045475, 2.144562321, 0.617266131, 0.724515019, 0.95580312, 1.947799926, 2.229353535, 4.96753028, 1.964943074, 1.852394538, 2.111862621, 0.704124988, 2.057295501}	18	2.01112	-2.22604
O15160	TRUE	4	{"CFSPGVIEVQEVQGKK", "DHAKFSPVATASYR", "DSSDPNELYVNHKVYTR", "NPHAAKDSSDPNELYVNHK"}	{5.711494906650088, 6.986410935252045, 6.318316841334984, 6.83035674741922}	6.98641	6.57434	{0.158299753, 0.406031369, 0.277261802, "NA"}	0.1583	0.277262	{1.223102149}	1	1.2231	-2.94981
Q8IZ83	TRUE	3	{"DSSGNLHGYVAEGGAKDIR", "KVAFCGAPEEGR", "TAKEALLVANGTPR"}	{5.517275693209582, 6.157852169141738, 6.986410935252045}	6.98641	6.15785	{0.131378666, "NA", 0.133723366}	0.131379	0.132551	{3.753158003}	1	3.75316	-4.8363
Q15036	TRUE	5	{"KLFSLTPAEVEQR", "KLQEFELPYVSVTSLR", "LSSKLSAVSLR", "SLQEKVSK", "SQEYKIVLR"}	{6.981852653289741, 5.261160253768064, 3.0552040373287412, 5.06177619758669, 4.990954860396994}	6.98185	5.06178	{"NA", "NA", 0.153121372, 0.061425216, 0.201913267}	0.0614252	0.153121	{0.340338901, 0.465657999, 0.614036721, 0.487312983}	4	0.476485	-2.95553
O94832	TRUE	6	{"DIIDKQHTEQEASYGR", "DTIEQYKGR", "KCTVSVETR", "LNQPQPDFTKNR", "SNCVLEAFGNAKTNR", "VTDEMFLEALNSKLGK"}	{6.862947248020922, 6.232660756790275, -1.3946844373226766, 6.977279923499917, 6.429615964201736, 4.82781902461732}	6.97728	6.33114	{0.096266203, 0.095647367, "NA", 2.299432333, "NA", 0.079430434}	0.0794304	0.0959568	{3.067926695, 2.07925171, 2.031771865, 1.801930482, 5.148670772, 2.430821575, 2.519664346, 30.61609782, 2.726920036, 2.876772894, 2.504316596, 2.146068785, 5.720774753, 2.664026007, 3.420207304, 3.795487275, 1.626144728, 2.087105287, 2.520238365, 2.419238103, 3.577844387}	21	2.52024	-4.98772
Q9BWM7	TRUE	2	{"AKYVYDSAFHPDTGEK", "YVYDSAFHPDTGEKVVLIGR"}	{6.972692654004264, 4.765534746362977}	6.97269	5.86911	{0.055164021, "NA"}	0.055164	0.055164	{5.862865535, 4.722123648, 4.777552349, 5.079308413, 4.855857672}	5	4.85586	-6.45985
Q969N2	TRUE	3	{"KLLPCSSK", "TGGLAKR", "YVSGYGLQKGELSTLLYNTHPYR"}	{5.426264754702098, 4.754616420208646, 6.970393537914677}	6.97039	5.42626	{"NA", 0.19738236, 0.200363406}	0.197382	0.198873	{2.446330693, 1.005310146, 3.254914732, 3.217290892}	4	2.83181	-3.84266
P07339	TRUE	3	{"AIGAVPLIQGEYMIPCEKVSTLPAITLK", "GPVSKYSQAVPAVTEGPIPEVLK", "YNSDKSSTYVK"}	{3.786887268911052, 6.968090752045257, 1.7423772244509215}	6.96809	3.78689	{"NA", 0.15578738, 0.103499619}	0.1035	0.129643	{1.67563486, 5.433682118, 2.14363176, 1.899487934, 1.729985875, 2.31412888, 2.113728066, 4.603207646, 0.100978764, 1.640534486, 0.032419586}	11	1.89949	-4.19791
Q15334	TRUE	2	{"AANASSKLQEANAQLAEQACPHDVEMTPVQR", "KVGCFDPYSDDPR"}	{0.9225212473222828, 6.965784284662088}	6.96578	3.94415	{"NA", 0.103470695}	0.103471	0.103471	{3.015369578}	1	3.01537	-4.86504
P23526	TRUE	6	{"KLDEAVAEAHLGKLNVK", "VAVVAGYGDVGKGCAQALR", "VNIKPQVDR", "VPAINVNDSVTKSK", "YSASKPLKGAR", "YSASKPLK"}	{3.2629105090772645, 6.722466024471091, 6.963474123974886, 4.630524378995666, 6.157852169141738, 4.655351828612555}	6.96347	5.4066	{"NA", 0.094751214, 0.1898634, 0.172305636, 0.095315133, "NA"}	0.0947512	0.13381	{6.151997362, 5.74686801, 6.145009578, 3.991437326, 6.294771739, 4.141054885, 5.831398796, 4.597589333, 6.694933566, 4.256330671, 5.37776976, 5.29205983, 5.261758713, 5.185978736, 5.244637086}	15	5.29206	-5.80354
Q9UFC0	TRUE	1	{"AQADFVKSAVR"}	{6.963474123974886}	6.96347	6.96347	{0.117321168}	0.117321	0.117321	{13.36800591}	1	13.368	-6.83218
O14841	TRUE	4	{"GEAGTGTPVKGR", "GKLEGLLSR", "LEDAPKAQTGPPR", "TAISTNIKER"}	{6.95884267524324, 3.68423974841614, 5.426264754702098, 1.3122779248536431}	6.95884	4.55525	{0.084781264, 0.149645862, "NA", 0.104740485}	0.0847813	0.10474	{3.857985218}	1	3.85799	-5.50796
Q9Y6C2	TRUE	4	{"ETNTTSQMQAALLEKLVGGQAGLGR", "HEKVEAVLSR", "PARPNLSGSSAGSPLSGLGGEGPGESEKVQQLEEQVQSLTK", "VQQLEEQVQSLTKELQGLR"}	{1.546124883145559, 6.9565213633331195, 5.930737337562887, 4.972692654004264}	6.95652	5.45171	{"NA", "NA", "NA", 0.369840209}	0.36984	0.36984	{11.17662937, 9.849227402, 0.085597502, 0.171484838}	4	5.01036	-3.75994
Q9P2E5	TRUE	2	{"GAPDPFLGVKAAAAELER", "LDQSDEDFKPR"}	{6.95301658048779, 5.542258049766918}	6.95302	6.24764	{0.4925511, "NA"}	0.492551	0.492551	{4.205971471}	1	4.20597	-3.09409
P49589	TRUE	4	{"HSYGKLVPEAVGDQK", "IVDNGYGYVSNGSVYFDTAKFASSEK", "NKEVFIPQDGKK", "ADSSGQQGKGR"}	{6.94485844580754, 6.141596278383819, 5.911691581872341, 0.}	6.94486	6.02664	{0.100562016, 0.046742411, "NA", "NA"}	0.0467424	0.0736522	{3.76917076, 4.020141085, 4.033478195, 3.911074464, 4.040724131, 3.788317604, 3.264750187, 3.976610988, 3.463224437, 3.982584079, 2.999477742, 3.144471772, 3.236868307, 3.811349967, 3.614524844, 3.276754672, 3.700044578, 3.538082116}	18	3.73461	-6.32008
Q9H1Y0	TRUE	4	{"EVCPSAIDPEDGEKK", "KLMEYPAEENGFR", "SQVINEMQKK", "TDDKDVLR"}	{6.94485844580754, 5.035623909730722, 6.325530331567558, 6.03121873061072}	6.94486	6.17837	{0.127974574, 0.148136391, 0.046220753, "NA"}	0.0462208	0.127975	{3.662564829, 3.207047929, 3.251486218, 0.938246541, 3.436574267}	5	3.25149	-6.13641
Q9UMS4	TRUE	1	{"LQDKATVLTTER"}	{6.94485844580754}	6.94486	6.94486	{0.064291121}	0.0642911	0.0642911	{2.474470192, 4.26069803, 3.184843553, 2.741727296, 2.899495595, 3.766010585, 7.280002415}	7	3.18484	-5.63046
Q9ULA0	TRUE	1	{"VIVKCPTSGR"}	{6.942514505339241}	6.94251	6.94251	{0.118917996}	0.118918	0.118918	{4.383510988, 5.625343551, 4.505763769, 4.366221178, 3.300143934}	5	4.38351	-5.20405
P00352	TRUE	10	{"ANNTFYGLSAGVFTKDIDK", "IGPALSCGNTVVVKPAEQTPLTALHVASLIK", "ILDLIESGKK", "KYILGNPLTPGVTQGPQIDKEQYDK", "LIKEAAGK", "LLYKLADLIER", "LYSNAYLNDLAGCIKTLR", "SLDDVIKR", "YCAGWADKIQGR", "YILGNPLTPGVTQGPQIDKEQYDK"}	{1.344529523824495, 5.84799690655495, 4.147414489800461, 6.5637682784520335, 6.129283016944967, 2.8548716704645773, 1.8300749985576878, 2.3565424157315715, 3.5632428581800912, 6.940166750482818}	6.94017	3.85533	{"NA", "NA", 0.083066731, "NA", "NA", 0.073475175, "NA", 0.117169399, 0.067770403, 0.049269494}	0.0492695	0.0734752	{7.044269643, 7.8557766, 7.421570954, 70.36774971, 7.847834414, 9.677209225, 8.196006172, 7.643104111, 7.477065531, 8.313884413, 8.42070866, 7.090964886, 8.214301238, 6.556932321, 8.131191982, 7.952102078, 6.946773596, 8.202889265}	18	7.90394	-7.32573
Q9ULP9	TRUE	2	{"AGQPLESDSVKQDIR", "ELSCTELQELKQLAR"}	{6.93781516880342, 5.572889668420582}	6.93782	6.25535	{0.081723319, 0.071855822}	0.0718558	0.0767896	{4.631269218, 5.052325866, 2.576183365, 4.276040638, 4.484416307, 3.179592893, 4.80587206}	7	4.48442	-5.96367
Q8TF42	TRUE	7	{"DYEKDAPITVFGCMQAR", "EELYSKVTPR", "KFAADFAAEAASK", "LSDFWQQSKQICGK", "SFQVTKEIISECK", "VNSQPGPQKR", "YWLSQCFDAKGR"}	{5.906890595608519, 3.3323447108327007, 5.321928094887363, 6.9354597478052895, 6.832890014164742, 5.222738868934687, 4.871574596183266}	6.93546	5.32193	{0.079650644, 0.674492147, "NA", 0.186920296, 0.039593146, "NA", 0.114511348}	0.0395931	0.114511	{0.898028426, 0.77069662, 1.436118205, 4.25976753}	4	1.16707	-4.8815
O95825	TRUE	2	{"GAKVISTACSLEDK", "VISTACSLEDKQCLER"}	{4.632268215499513, 6.930737337562887}	6.93074	5.7815	{0.108565684, 0.12120504}	0.108566	0.114885	{4.930006778, 4.203577877, 3.437743285, 4.441893685}	4	4.32274	-5.3153
O96008	TRUE	1	{"SKMAIQTQQSK"}	{6.930737337562887}	6.93074	6.93074	{0.042565226}	0.0425652	0.0425652	{1.96963461, 4.063155912, 3.725815112}	3	3.72582	-6.45174
P18669	TRUE	6	{"AETAAKHGEAQVK", "AMEAVAAQGKAK", "HGEAQVKIWR", "HYGGLTGLNKAETAAK", "YADLTEDQLPSCESLKDTIAR", "AAYKLVLIR"}	{-1.5230679669952139, -2.7566756341904153, -0.13681668963037397, 6.92837032301897, 0.12720902004309606, 0.2744074374624683}	6.92837	-0.00480383	{6.37751689, "NA", 0.121131632, 0.136896168, 0.07384349, 8.301664304}	0.0738435	0.136896	{5.394243873, 4.940082401, 5.503498294, 5.073252988, 4.775201637, 5.3243642, 5.034871337, 4.33420797, 4.558002264, 5.018921719, 0.971092558, 5.313534818, 4.970593708}	13	5.01892	-6.08676
P18077	TRUE	3	{"AKNNTVTPGGKPNK", "DETEFYLGKR", "SNLPAKAIGHR"}	{2.804262571246276, 2.1916275587163283, 6.92362461136832}	6.92362	2.80426	{"NA", 0.094589392, "NA"}	0.0945894	0.0945894	{4.010731347, 0.902545569, 4.869942036}	3	4.01073	-5.40604
P07814	TRUE	12	{"CKIQPHPR", "DLPIKLNQWCNVVR", "DMKSCQFVAVR", "DTGEKLTVAENEAETK", "GMTVEGLKQFIAAQGSSR", "GNAAWQEQLKQK", "KGSQFGQSCCLR", "LNLNNTVLSKR", "QDVGKFVELPGAEMGK", "SGKTELAEPIAIRPTSETVMYPAYAK", "WDVSTTKAR", "YAEKLIQEGK"}	{6.921245888585588, 4.392317422778761, 5.689299160535892, 5.877744249949002, 6.008988783227255, 3.8849734084386616, 5.678071905112638, 5.8722424340329615, 5.217230716220669, 1.5968366010094477, 6.224966365000275, 4.776103988073165}	6.92125	5.68369	{"NA", 0.115112968, 0.163739371, "NA", 0.173105945, 0.183987131, "NA", 0.125321904, "NA", "NA", "NA", "NA"}	0.115113	0.163739	{3.859297399, 4.720817067, 3.095757095, 4.304437397, 4.147681765, 4.338799263, 3.286263046, 5.969040491, 3.7205178, 3.530723162, 4.035085002, 2.749261194, 4.418066644, 3.989767057, 3.24664298, 2.782509925, 3.717136508, 3.063430031, 3.669411509, 3.471163846, 3.192005035, 4.673773419, 3.999717167, 1.200113968, 7.523679133, 3.189717366, 2.830870635, 3.50551862, 2.361325243, 4.144370072, 4.159381747,…	34	3.69327	-5.00378
P48444	TRUE	11	{"GKEVDNFVDK", "GKEVDNFVDKLK", "GVQLQTHPNVDKK", "KAKELQQAR", "KGVQLQTHPNVDKK", "KLFTAESLIGLK", "LFTAESLIGLKNPEK", "LKSEGETIMSSSMGK", "LMNTGKQHTFVETESVR", "SEGETIMSSSMGKR", "VAPAPARPSGPSKALK"}	{6.514122260170708, 5.776103988073165, 6.694880192799192, -1.362661848886232, 5.285402218862249, 4.954196310386876, 6.9188632372745955, 5.485426827170242, 5.887525270741588, 2.989025075118934, 3.438069689496516}	6.91886	5.48543	{0.735665587, "NA", 0.172498366, "NA", "NA", 0.183164293, 0.11798072, 4.823545307, 0.124798159, 1.068706788, "NA"}	0.117981	0.183164	{1.545092657, 1.407921258, 1.180627477, 1.580174789, 1.350749504, 1.296798009, 1.462194312, 1.508645066, 1.066410057, 1.553267508, 2.010377759, 1.529915992, 1.448105101, 1.615425926, 1.565887184, 1.295198562, 1.32413676}	17	1.46219	-3.63151
Q9BUT1	TRUE	2	{"EGAKVIATDINESK", "VIATDINESKLQELEKYPGIQTR"}	{6.0916998341368105, 6.9140860970127225}	6.91409	6.50289	{"NA", 0.144329211}	0.144329	0.144329	{4.141231511, 3.367010983, 4.30336521, 4.860101851, 4.545662712}	5	4.30337	-4.89803
Q9HAV0	TRUE	2	{"KACNDATLVQITSNMDSVGR", "TFVSGACDASSKLWDIR"}	{1.020121595920773, 6.9140860970127225}	6.91409	3.9671	{0.295116398, 0.129533715}	0.129534	0.212325	{2.994390998, 0.876085396, 2.10479057, 1.716353945}	4	1.91057	-3.88261
O15118	TRUE	7	{"AFTVSMKGSR", "AKSCATEER", "AQAWEKEFINFVK", "DVEAPSSNDKALGLLCGK", "EFINFVKNYK", "FLPMFLSDNPNPKCGK", "QLQTLKDNLQLPLQFLSR"}	{1.8643449006424337, 0.38755676285673674, 5.161887682376895, 6.911691581872339, 5.807354922057605, 5.738767836800192, 6.181897643108389}	6.91169	5.73877	{0.182388576, "NA", 0.15765435, 0.539182735, 0.596686126, 0.224191642, "NA"}	0.157654	0.224192	{4.500074371, 3.769093002, 3.493497887, 3.139870139, 2.924574464, 2.878597261, 3.880622721, 4.310415021}	8	3.6313	-4.52565
Q14185	TRUE	10	{"AELEEKGHSATGK", "AHEIASKQVEER", "AVFTDLGSKDLK", "DGEHDLIVYKAEAK", "ILNKYGDMR", "KQAQFYENIVK", "LLTQFPNAEKMK", "SQKQNIDINR", "VIAAKEVNHK", "VTAKIDYGNR"}	{5.944858445807539, 5.5109619192773796, 5.137503523749935, 4.382482030532887, 5.478971805032942, 5.689299160535892, 4.029744293121313, 6.9092930858238235, 4.883995089973763, 6.482202926295956}	6.90929	5.49497	{0.16884702, 0.103357335, "NA", 0.125401406, "NA", 0.148376281, 2.214689431, 0.128278494, 0.145645906, 1.251145574}	0.103357	0.147011	{31.62171854, 1.691887901, 0.743616553, 0.109054589, 2.249164838, 0.098390783, 1.588270395, 1.583483288, 1.32497304, 4.389946983, 1.212297243, 0.931888517, 1.951776232, 2.53815493, 1.745991008, 2.106026555, 1.897697327}	17	1.69189	-4.03292
P31150	TRUE	5	{"CKQLICDPSYIPDR", "KQNDVFGEAEQ", "LSAIYGGTYMLNKPVDDIIMENGK", "VVEGSFVYKGGK", "VVGVKSEGEVAR"}	{4.404965516373495, 3.3047401788919073, 5.485426827170242, 6.906890595608519, 6.039767781660484}	6.90689	5.48543	{0.073972118, 0.066768517, 0.083306448, 0.274443026, 0.06882228}	0.0667685	0.0739721	{5.021773168, 3.93936285, 4.440131471, 4.245124229, 4.386145235, 4.366644941, 4.295537735, 4.683096932, 3.127083858, 4.1089492, 4.613474937, 5.442560861}	12	4.3764	-6.03443
Q15582	TRUE	5	{"DQLASKYLYHGQTLETLGGK", "LTLLAPLNSVFKDGTPPIDAHTR", "NHIIKDQLASK", "NSLCIENSCIAAHDKR", "STVISYECCPGYEKVPGEK"}	{4.419538891513785, 6.074676686294496, 6.904484097901423, 1.3625700793847084, 2.2203900684253}	6.90448	4.41954	{"NA", "NA", 0.087601464, 0.120785444, 0.065678088}	0.0656781	0.0876015	{3.982760821, 6.33980562, 3.033771464, 0.160590692, 0.12573908, 0.150061695, 0.093329514, 3.214072115, 7.073676765, 5.336213377, 0.883406924, 0.159468898, 0.12556787, 5.212669141, 2.788313725, 0.648779968}	16	1.83586	-4.8049
Q658Y4	TRUE	3	{"ICTLPEKCAVDK", "KESLQNLLHSSR", "KIAAHGLCR"}	{6.897240425574799, 5.044394119358453, 4.8505620106318235}	6.89724	5.04439	{0.1087, 0.181130799, "NA"}	0.1087	0.144915	{3.15482155, 1.690016567, 3.371135936}	3	3.15482	-4.85913
Q96QU8	TRUE	3	{"DNNAHTVKSR", "LVDKAQVLVCR", "NLKPSAVAPQR"}	{6.817623257511432, 5.247927513443585, 6.889960199658642}	6.88996	6.81762	{0.165594636, 0.22140368, 0.140167535}	0.140168	0.165595	{0.607421654}	1	0.607422	-2.11555
P11216	TRUE	5	{"IGEEFLTDLSQLKK", "KTCAYTNHTVLPEALER", "LWSAKAPNDFK", "NIACSGKFSSDR", "AKPLTDSEKR"}	{5.578938713093387, 2.3138907758219442, 6.8875252707415875, 3.0312528348977428, 5.672425341971496}	6.88753	5.57894	{0.065820464, 0.092756835, 0.100167813, 0.078403229, 0.074810035}	0.0658205	0.0784032	{5.605033554, 4.824620551, 5.607434238, 5.190723508, 5.867774502, 4.450694246, 4.844138323, 5.478908167, 4.697575112, 0.460710862, 4.154712647, 4.4301736, 6.408977259, 5.006274531, 4.752472434, 4.656287921, 5.076828144, 5.648342742, 5.104182488, 5.132205042}	20	5.04155	-6.25919
Q7Z7G8	TRUE	7	{"EEYDPSDCAVPISTSLIKQIATK", "EHFDCLTAKQK", "GSTNQQDFSSGKSEDLGTVQEK", "GVASDYKCIDPGK", "NQTFKSEQSSDDLR", "SEDLGTVQEKSTK", "VCELQLPDINLVNDQKK"}	{5.300123724569015, 6.8875252707415875, 6.757556688939454, 5.817623257511432, 3.235007787973916, 6.705977901682523, 6.332707933640606}	6.88753	6.33271	{0.123170136, 0.060316903, 0.058986639, 1.002930455, 0.094183356, 0.062767402, 0.099071021}	0.0589866	0.0941834	{0.33484409}	1	0.334844	-2.50503
O75044	TRUE	4	{"AQLTEQMKCLDQQCELR", "HEGLDAIENAVENLDATSDKQR", "LKEAEKQEEK", "STVSETFMSKPSIAKR"}	{6.236492618381302, 5.791814071161826, 6.885086225290171, 4.877744249949003}	6.88509	6.01415	{0.139813863, 0.142059789, "NA", 0.44554458}	0.139814	0.14206	{3.285996024, 1.690669539, 0.792906374, 1.785061616, 2.091911259, 2.58763562, 1.460071353, 2.263240181, 1.91764654, 1.864582458}	10	1.89111	-3.75766
O00635	TRUE	7	{"CQGSAQKLLQNVNDTLSR", "CTEQKLSTAMR", "GHTTALVEDVCQGYKEK", "LEKEEQQTLSR", "LRDYEAGLGLKSNELK", "SNELKSHILELEEK", "ASTTSTKK"}	{5.037288562762262, 6.655351828612554, 6.882643049361842, 6.37851162325373, 6.053111336459563, 6.452858964713811, 5.906890595608519}	6.88264	6.37851	{0.843059171, "NA", 0.267958911, "NA", "NA", 0.60811275, "NA"}	0.267959	0.608113	{2.606988596, 2.526849636, 2.098129316, 2.718958059}	4	2.56692	-3.25995
P53611	TRUE	2	{"VVEYVKGLQK", "GTPQKDVIIK"}	{5.336283387864433, 6.877744249949002}	6.87774	6.10701	{3.08584312, 0.045071206}	0.0450712	1.56546	{0.499790132, 4.345705734, 0.712308348, 3.258670179}	4	1.98549	-5.46114
Q13619	TRUE	4	{"AGNKEATDEELER", "EVPEYLNHVSKR", "LLVGKSASVDAEK", "TLQSLACGKAR"}	{1.5748507215212486, 5.986410935252046, 3.6617825180339465, 6.872828759534886}	6.87283	4.8241	{0.108880764, 0.171611444, 0.064401786, 0.121374786}	0.0644018	0.115128	{0.730000474, 0.776086236, 3.491903219, 0.878035997, 0.858347954, 1.920552939, 0.874300627, 1.247108277, 3.472483453, 1.170228533, 0.774552039, 1.189014855}	12	1.02413	-3.99116
O75964	TRUE	2	{"IVNSAQTGSFKQLTVK", "KIVNSAQTGSFK"}	{6.870364719583405, 6.53605290024021}	6.87036	6.70321	{0.06771111, 0.085091244}	0.0677111	0.0764012	{7.721616971, 81.82205153, 5.799870494}	3	7.72162	-6.83337
P25786	TRUE	7	{"AQPAQPADEPAEKADEPMEH", "AQSELAAHQKK", "ETLPAEQDLTTKNVSIGIVGK", "KAQPAQPADEPAEK", "KAQPAQPADEPAEKADEPMEH", "LVSLIGSKTQIPTQR", "QGSATVGLKSK"}	{3.700439718141092, 3.3210990494247614, 2.782657684859075, 1.5566314511379957, 2.3548427173600976, 3.2806211207304483, 6.867896463992655}	6.8679	3.28062	{2.752701091, 0.106923722, 0.131479973, "NA", 3.965127744, 0.112066675, 0.104338231}	0.104338	0.121773	{4.200969845, 5.058120224, 5.287482998, 4.273542473, 3.2306568, 4.140812904, 4.067069285, 4.108193455, 4.993146114, 4.028549988, 4.587871111}	11	4.20097	-5.33138
Q05209	TRUE	1	{"HSAVQTKEQYELVHR"}	{6.8654239783131334}	6.86542	6.86542	{0.200529693}	0.20053	0.20053	{2.102519591, 2.418841685, 1.694899985, 1.137092027, 10.3682695, 1.142062687, 1.907384641, 2.075459432, 2.284504207, 1.978011755}	10	2.02674	-3.33727
O75165	TRUE	9	{"ATVPLQSNVIEAAPDMKR", "DKVSTTVR", "DVCVKMTPTHK", "ENINQKPVVLR", "ENKDLACFYTTK", "NNAIPKSAIR", "QEQLNKASLLSSK", "SEETKGQDIFQR", "TDFSEGKITGR"}	{2.175097885997978, 4.666756591884804, 6.209453365628951, 1.1492605140575949, 4.405992359675837, 5.4724877714627445, 5.608809242675524, 6.857980995127572, 4.523561956057013}	6.85798	4.66676	{0.106234798, "NA", 0.082175658, 40.05237318, "NA", "NA", 0.111757758, 0.113036938, "NA"}	0.0821757	0.111758	{3.328272052, 3.907203257, 3.392213532, 1.860779901, 3.61100983, 3.883536241, 3.550088192, 3.297134048, 2.712101663, 2.864030722, 3.91398138, 3.19657544, 3.413246175, 3.578684377, 3.730380371, 3.564820713, 1.198257918, 2.631094464, 2.814091249, 3.269424972, 2.908693124, 2.936280689, 3.189702556, 2.870676047, 3.3604766, 3.870612872}	26	3.3127	-5.33315
Q15393	TRUE	3	{"IHQETFGKSGCR", "LEFLHKTPVEEVPAAIAPFQGR", "TIVKCAVNQR"}	{6.28909670241999, 6.10852445677817, 6.857980995127572}	6.85798	6.2891	{0.19705471, "NA", 0.166142626}	0.166143	0.181599	{1.063829308, 0.829327961, 1.643566578, 1.37201853, 1.726785638, 1.235021462, 2.275068282, 1.944190379, 2.42943552, 1.315931363, 1.016755258, 2.414267153, 1.771016657, 1.788110913}	14	1.68518	-3.34241
P17987	TRUE	8	{"DCLINAAKTSMSSK", "DDKHGSYEDAVHSGALND", "DNKQAGVFEPTIVK", "ICDDELILIKNTK", "LHPESKDDK", "QKIHPTSVISGYR", "SLHDALCVVKR", "SLLVIPNTLAVNAAQDSTDLVAKLR"}	{6.85049941375812, -1.4281484147697827, 6.141596278383819, 6.78135971352466, -5.711494906650088, 6.773468927905194, 5.602884408718419, 6.83035674741922}	6.8505	6.45753	{0.12506034, "NA", 0.092134838, 0.069292269, "NA", "NA", 0.144596345, 0.091045335}	0.0692923	0.0921348	{3.68943443, 3.777125296, 2.592086132, 4.04532453, 4.084400418, 3.787974656, 4.348647609, 5.765258331, 3.022475063, 3.607560695, 2.905459714, 3.218026611, 3.091570446, 3.791034175, 3.801957763, 3.076054091, 3.834755522, 3.757305194, 3.502215891}	19	3.75731	-5.76086
O43427	TRUE	2	{"DLDDISTKTGITLK", "TGITLKSCR"}	{5.185866545311335, 6.845490050944376}	6.84549	6.01568	{0.119102257, 0.102904584}	0.102905	0.111003	{0.743666803}	1	0.743667	-2.85335
P07195	TRUE	4	{"EKLIAPVAEEEATVPNNK", "GLTSVINQKLKDDEVAQLK", "IVADKDYSVTANSK", "LKDDEVAQLKK"}	{6.638073837180718, -0.5972679015622141, 6.209453365628951, 6.845490050944376}	6.84549	6.42376	{0.120185693, "NA", 0.299221106, "NA"}	0.120186	0.209703	{3.97969488, 3.405999383, 4.448711504, 4.409300352, 6.344803279, 3.868588247, 4.015716672, 4.848117423, 3.735604456, 4.657317496}	10	4.21251	-5.13134
O96019	TRUE	2	{"ELSQKTPPSMR", "LKLIANNTTVER"}	{6.840463233869543, 5.807354922057605}	6.84046	6.32391	{0.096660841, 0.124139868}	0.0966608	0.1104	{3.059248365, 2.292913227, 3.393108115, 4.560530793, 2.722316878, 3.510497102}	6	3.22618	-5.06075
Q96TA2	TRUE	6	{"ANAPCVIFIDELDSVGGKR", "DAMPINKATIMPR", "GILLVGPPGTGKTLLAR", "GTVGFSGAELENLVNQAALKAAVDGK", "LAETQNIAPSFVKGFLLR", "TGFAEGFLKAQALTQK"}	{6.2964574073712445, 6.307428525192248, 6.004501392234941, 5.53605290024021, 6.83035674741922, 6.666756591884804}	6.83036	6.30194	{"NA", "NA", 0.052671173, 0.07167308, 0.068659862, 0.110158687}	0.0526712	0.0701665	{0.54395429, 0.723076215, 4.547803537, 0.492114743, 0.605130366, 31.68670966}	6	0.664103	-3.65632
Q8TCY9	TRUE	3	{"FATGKSCGPR", "KLQALNADAR", "VSSTDSDSFVKR"}	{5.405992359675837, 6.8278190246173205, 5.4725784690775985}	6.82782	5.47258	{0.147436147, 0.190831981, 0.153858489}	0.147436	0.153858	{0.620555426}	1	0.620555	-2.07347
Q9BTW9	TRUE	3	{"DGLKAIAR", "IMCCVAQQASEKIDR", "IMCCVAQQASEKIDR"}	{4.74416109557041, 6.825276830054867, 5.560714954474479}	6.82528	5.56071	{"NA", 0.426575752, 0.426575752}	0.426576	0.426576	{3.240975087, 4.536927347, 3.493254677, 4.389709321, 2.030424792, 3.503393888, 3.624143681, 4.085237501, 3.69822344}	9	3.62414	-3.08677
P46977	TRUE	5	{"FGQVYTEAKRPPGFDR", "HIKENDYYTPTGEFR", "IGGSTDTGKHIK", "LSYEKQDTLLK", "VGQAMASTEEKAYEIMR"}	{3.652076696579693, 3.0469210473874924, 2.988318194952365, 6., 6.812498225333565}	6.8125	3.65208	{0.196286859, 0.198943838, 0.081803417, "NA", 0.167746168}	0.0818034	0.182017	{3.105366202, 3.102006072, 2.220402066, 2.679386023, 3.003352449, 3.150440186, 3.042021445, 3.340354042, 0.211885288, 2.730663011, 4.232655522}	11	3.04202	-5.21673
Q92508	TRUE	5	{"DLAKGGTVEYANEK", "GAAAIEAEDREEEEGEEEKEAPTGR", "IEEKSLAQLK", "LDLKDIPNAIR", "RIEEKSLAQLK"}	{5.292781749227846, -5.137503523749935, 2.970222194897722, 2.278535499373982, 6.804776377955828}	6.80478	2.97022	{0.079216389, "NA", 0.197600784, 0.267714356, 0.135706042}	0.0792164	0.166653	{5.784604115, 2.365276804, 9.674367598, 0.002521613, 1.752082698, 1.855795546}	6	2.11054	-4.73567
Q9HCE1	TRUE	10	{"DVPLLPSDVKLK", "ENGGYTGCPFPAKLDLQQGQNLLQGLSK", "GLDDIKDLK", "IANLAYVTK", "IANLAYVTKTR", "KGEYVFPAKK", "LDLQQGQNLLQGLSKLSPSTSGPHSHDYLPQER", "LGSDISKHHK", "LLTYNSLYKK", "YCITKLDR"}	{6.803559709079774, 5.035623909730722, 4.485426827170242, 5.419538891513785, 6.0179219079972635, 5.7495342676692625, 0.1721651453244966, 2.7796486490865564, 6.161887682376894, 2.965475264724974}	6.80356	5.22758	{0.20822415, 0.206110451, 0.186338693, 0.114099243, "NA", "NA", "NA", "NA", 2.433850902, 0.25966803}	0.114099	0.207167	{3.158245872, 4.619929728, 0.736919707, 4.320196679, 0.582719517}	5	3.15825	-4.79076
P53680	TRUE	3	{"DAKHTNFVEFR", "ETSQTKVLK", "VLKQLLMLQSLE"}	{3.5382460018141257, 4.748052462125135, 6.802193216941825}	6.80219	4.74805	{0.120291305, 0.092267503, 0.107332464}	0.0922675	0.107332	{4.45300047}	1	4.453	-5.59281
Q8IYI6	TRUE	3	{"DGSGPGEEGKQR", "IQALAEETAQNLKR", "TLTTLLEKVEGCR"}	{5.392317422778761, 6.802193216941825, 5.343407822297814}	6.80219	5.39232	{"NA", 0.115456883, 0.117081425}	0.115457	0.116269	{3.518970404, 3.773526868, 3.996294265, 0.502715331, 4.233703752, 5.251024682, 3.580997398, 0.564895043, 4.190414986}	9	3.77353	-5.03049
Q9BVQ7	TRUE	3	{"GVLLAGPPGVGKTQLVR", "SASKTGCDVQER", "SLKTVKPSLSCK"}	{6.0959244199985365, 6.789207575347345, 5.300123724569015}	6.78921	6.09592	{0.118731911, 0.179408148, "NA"}	0.118732	0.14907	{6.19637897}	1	6.19638	-5.70565
P42785	TRUE	2	{"KSGPHCSESIHR", "TKNALDPMSVLLAR"}	{6.786596361890807, 4.472487771462744}	6.7866	5.62954	{"NA", 0.273785127}	0.273785	0.273785	{4.600110192, 6.573315348, 5.485504069, 5.510564801, 6.696881963, 5.768851473, 5.952337544}	7	5.76885	-4.39717
B5ME19	TRUE	4	{"AKELLGQGLLLR", "EHVVAASKAMK", "GTEITHAVVIKK", "SIVDKEGVPR"}	{6.783980413683796, 4.916476644437717, 2.980080945984844, 6.599912842187128}	6.78398	5.75819	{0.071499896, "NA", "NA", 0.065524013}	0.065524	0.068512	{1.755641133, 3.561881432, 1.567785468, 1.621733958, 1.3639821, 1.317297693, 1.855328461, 1.448349693, 1.585189944, 1.429373426}	10	1.57649	-4.58855
O43293	TRUE	5	{"FSKVLEEAAAAEEGLR", "GALLGTSGLKR", "IKLIDFGIAHK", "QAQEEAKGALLGTSGLK", "YEALAKQVASEMR"}	{6.783980413683796, 5.9818526532897405, 5.897240425574799, 6.581953750848819, 5.683696454306516}	6.78398	5.98185	{0.131007771, 0.133886033, 0.131599038, 0.077201872, 0.124676291}	0.0772019	0.131008	{0.784902827, 0.652591527, 0.745924738}	3	0.745925	-3.27232
O60762	TRUE	3	{"KQKEGNFDIVSGTR", "QNKYSVLLPTYNER", "VYGESKLGGNEIVSFLK"}	{5.614709844115209, 6.78135971352466, 6.452858964713811}	6.78136	6.45286	{0.12261576, 0.126056031, 0.12793648}	0.122616	0.126056	{5.985345202, 2.515471967, 3.071673924, 2.402393899, 2.836450785, 3.010902022}	6	2.92368	-4.57557
P49189	TRUE	4	{"EILDKFTEEVVK", "IKIGDPLLEDTR", "IWSQKSGMER", "IWSQKSGMER"}	{5.177917792195843, 6.776103988073165, 0.8739703469376592, 0.12419591850115438}	6.7761	3.02594	{0.106045899, 0.093352977, 7.109189739, 7.109189739}	0.093353	3.60762	{4.325670539, 4.21467303, 3.355353587, 3.669313462, 4.911064455, 3.716944668, 4.100358061, 6.764035531, 4.726618293, 4.034992613, 2.932090885, 3.928625298}	12	4.06768	-5.44536
Q14D04	TRUE	1	{"VLPAVYEKQPQPINR"}	{6.776103988073165}	6.7761	6.7761	{0.497733931}	0.497734	0.497734	{30.55030813}	1	30.5503	-5.93967
Q16181	TRUE	11	{"ADTLTPEECQQFKK", "EIQEHKIK", "IYEFPETDDEEENKLVK", "KLAAVTYNGVDNNK", "LHEKVNIIPLIAK", "LKDSEAELQR", "NLEAQHKELEEK", "QIMKEIQEHK", "QIMKEIQEHK", "THMQDLKDVTNNVHYENYR", "TVQVEQSKVLIK"}	{2.957874524327324, 0.8888210897758531, -6.3110671022555955, 5.584962500721157, 6.523561956057013, -0.2598194982159996, 0.6706923747470399, 3.287820240567098, 2.1423529234113303, 3.5811328333087498, 6.776103988073165}	6.7761	2.95787	{"NA", "NA", "NA", 0.162191306, 0.861918324, "NA", "NA", 6.143427463, 6.143427463, 4.260110158, "NA"}	0.162191	4.26011	{4.473150209, 4.543434849, 4.502000035, 2.544364084, 4.500077484, 4.355894142, 4.767977909, 3.970115341, 3.900590903, 4.631848818, 4.42942232, 4.678875619, 4.599110223}	13	4.50008	-4.79418
Q5TA45	TRUE	2	{"KGEANFFTSQMIK", "LVSSEQALKELGLAEHQLR"}	{4.043620068685633, 6.773468927905194}	6.77347	5.40854	{"NA", 0.107888395}	0.107888	0.107888	{1.811371679}	1	1.81137	-4.06947
Q15042	TRUE	2	{"LIGNSLGKPLEK", "RKESTDEILGR"}	{4.176760272350391, 6.770829046032491}	6.77083	5.47379	{0.090554602, "NA"}	0.0905546	0.0905546	{1.238786127, 1.572253638, 0.878710929, 1.182585662, 0.872347031, 0.769316599, 1.622030353, 1.698112622, 1.854991132, 1.015894346, 28.80169579, 0.662722096, 2.336911961, 1.692734623, 4.695300921}	15	1.57225	-4.1179
P00390	TRUE	3	{"AAVVESHKLGGTCVNVGCVPK", "GHAAFTSDPKPTIEVSGKK", "LNAIYQNNLTKSHIEIIR"}	{6.375039431346925, 6.765534746362978, 5.5109619192773796}	6.76553	6.37504	{0.04360374, "NA", 0.064869606}	0.0436037	0.0542367	{5.384082261, 8.089306695, 5.570086546, 4.129030446, 3.965592535, 4.582712283, 4.546937729, 4.718343234, 4.95175427, 3.903864365, 4.377744092}	11	4.58271	-6.71561
P22234	TRUE	5	{"EVTPEGLQMVKK", "VELLLKSESQCR", "VLLQSKDQITAGNAAR", "VTSAHKGPDETLR", "ATAEVLNIGKK"}	{5.520752381751723, 3.889505082887636, 6.765534746362978, 3.975870868044041, 0.427171254914699}	6.76553	3.97587	{0.134262293, 0.359607199, 0.09085578, 0.109610034, 0.078743002}	0.078743	0.10961	{3.585860639, 2.825507136, 3.027207991, 3.445940886, 1.55562973, 3.378772423, 3.472147001, 3.154526979, 4.253554606, 3.377114185, 3.427130568, 3.08887653}	12	3.37794	-5.42285
O43149	TRUE	5	{"DGFLTETGKTR", "DYQLVQKGGGQECGDSR", "EKESPGDLTR", "KTDYFFLEVQKR", "KTDYFFLEVQK"}	{6.760783504243376, 4.944858445807539, 5.285402218862249, 1.1690190704606513, 4.3104808928568}	6.76078	4.94486	{0.144438615, 0.143829444, "NA", 1.552287004, "NA"}	0.143829	0.144439	{2.6499811, 1.871870132, 2.670015834, 2.074363317, 7.953344456, 2.441932127, 2.428646464}	7	2.44193	-4.08559
P38919	TRUE	2	{"GFKEQIYDVYR", "KLDYGQHVVAGTPGR"}	{5.399171093819823, 6.76022094646651}	6.76022	6.0797	{0.116354001, 0.091160932}	0.0911609	0.103757	{1.000595335, 1.059183529, 0.769316532, 1.298246258, 1.202732485, 0.888467273, 1.23151651, 1.027188139, 0.860278173}	9	1.02719	-3.49414
O15013	TRUE	5	{"CEVKQIAK", "HLAVHPPESLAVVANAKPNK", "IQLQLPGKQDK", "TKSLIAQDHR", "YLNKLLSSGSR"}	{4.817623257511431, 6.757556688939454, 6.736063627871815, 5.4329594072761065, 6.661065479806948}	6.75756	6.66107	{0.903031413, "NA", 0.173624232, "NA", 0.235407006}	0.173624	0.235407	{5.678530522, 1.18995977, 1.314064809, 1.198253045, 1.62064998, 1.151622217, 1.39753947, 1.360143258, 0.880488858, 1.131236954, 1.132192928, 1.210782659}	12	1.20452	-2.79442
P15144	TRUE	2	{"ENSLLFDPLSSSSSNKER", "KVVATTQMQAADAR"}	{6.754887502163469, 6.523561956057013}	6.75489	6.63922	{0.370576623, 0.207179753}	0.20718	0.288878	{5.330077077, 4.581913738, 5.466330926, 4.981739788, 5.790764392, 6.116216018, 5.293463891, 5.558257546, 6.157205788, 5.612257547, 3.989931454, 4.460931627, 2.579909387, 4.596831346, 4.265977325, 5.233982691, 0.078017144, 5.319256041, 5.555156533, 4.702742368, 4.683403114, 4.841438486, 5.618301766, 4.255981736, 4.338169086}	25	4.98174	-4.58769
P19388	TRUE	3	{"ALIVVQQGMTPSAKQSLVDMAPK", "GQVVKIIRPSETAGR", "KTIMQLCHDR"}	{4.906890595608519, 6.523561956057013, 6.749534267669262}	6.74953	6.52356	{0.228701102, 0.214698314, 0.284579429}	0.214698	0.228701	{0.515872679, 0.800640159, 1.849494436, 50.47580791}	4	1.32507	-2.62568
Q9UBW8	TRUE	5	{"ANQHKEQQLGLK", "EQQLGLKQQIESEVANLKK", "QQIESEVANLKK", "TIKVTTAAAAAATSQDPEQHLTELREPAPGTNQR", "VTGQNQEQFLLLAKSAK"}	{5.695769368229496, 6.321928094887362, 4.465106627525201, -4.666756591884804, 6.74933249745243}	6.74933	5.69577	{0.166011751, "NA", 0.172948498, "NA", 0.161808986}	0.161809	0.166012	{2.343346985, 3.257190872, 1.693939049, 3.474410057, 2.784879528}	5	2.78488	-4.10525
Q8WVT3	TRUE	6	{"FDNIQGDAVKDLMLR", "GAVFVDKENLTMPGLR", "ISLQIGDIKTAEK", "KQALLEAVAGK", "TAEKYFQDVEK", "YFQDVEKVTQK"}	{6.635173946674924, 6.746850183098051, 5.350497247084133, 6.663913842115979, 5.765534746362977, 5.786596361890807}	6.74685	6.21089	{0.272831236, 0.22265149, 0.378980553, 0.075410527, "NA", "NA"}	0.0754105	0.247741	{1.945030362, 3.086105371, 2.948205912}	3	2.94821	-5.28893
Q08209	TRUE	3	{"EESESVLTLKGLTPTGMLPSGVLSGGK", "ITSFEEAKGLDR", "LTAKEVFDNDGKPR"}	{4.656252281013541, 6.7251958172266635, 2.2021054071914623}	6.7252	4.65625	{0.064285826, 0.085555035, 0.097157956}	0.0642858	0.085555	{4.883239436, 1.731490884, 2.455932991, 1.237603133, 1.897509391, 2.754331501, 2.130936884}	7	2.13094	-5.05084
Q09028	TRUE	3	{"HPSKPDPSGECNPDLR", "TPSSDVLVFDYTKHPSKPDPSGECNPDLR", "ADKEAAFDDAVEER"}	{6.7251958172266635, 5.71699089440494, -0.4150374992788438}	6.7252	5.71699	{0.100003673, 0.106408706, 0.617740727}	0.100004	0.106409	{1.228037929, 0.96288743, 1.188931431, 1.114950015, 1.499011972, 0.978572354}	6	1.15194	-3.52594
Q9UBG0	TRUE	6	{"KAGQLSQGAAEEDHGCR", "SSSSPTEATEKNILVSDMEMNEQQE", "SSSSPTEATEKNILVSDMEMNEQQE", "SSSSPTEATEKNILVSDMEMNEQQE", "TSNISKPGTLER", "YCYKVFSSER"}	{5.343407822297814, -0.6799109047764189, -1.2515387669959643, 0.36513259345252996, 6.722466024471091, 5.343407822297814}	6.72247	2.85427	{0.381036684, "NA", "NA", "NA", "NA", 0.59843863}	0.381037	0.489738	{2.198519456, 1.811681626, 2.081990626, 2.105140044, 2.209740083, 2.175437374, 1.987517173, 2.077778013, 1.835544676, 2.720121048, 1.95713845, 1.437410542, 1.719065475, 2.438318918, 2.245693156, 1.969414534, 1.517499251, 1.98486197}	18	2.03265	-2.41536
Q8NBF2	TRUE	2	{"KNELTKGTCLR", "VLDNIKSAVLR"}	{6.719731056749852, 6.053111336459563}	6.71973	6.38642	{0.073684286, 0.115187057}	0.0736843	0.0944357	{6.312261318, 3.540695069, 4.17247254, 4.078187132, 18.40310525, 3.533014745, 7.80326867, 4.105247152, 4.041985872, 4.139146551}	10	4.1222	-5.80591
Q9NQY0	TRUE	3	{"ENEAKLSELR", "EYGKLQQLEEQTR", "MDAFNQEKVNQIQK"}	{6.719731056749852, 5.044394119358453, -2.873635998671803}	6.71973	5.04439	{"NA", "NA", 0.081374654}	0.0813747	0.0813747	{2.904726334}	1	2.90473	-5.15768
Q03154	TRUE	3	{"FMEDTAAEKLHK", "GAQDMKCVSIQYLEAVR", "VCKDMNLTLEPEIMPAATDNR"}	{6.422905742612183, 6.053111336459563, 6.714245517666122}	6.71425	6.42291	{0.173672996, 0.147845293, 0.220741944}	0.147845	0.173673	{3.2642817, 3.819120724, 2.975447419, 3.629548058, 3.320748178, 4.103163344}	6	3.47515	-4.55491
P49755	TRUE	4	{"HGVEAKNYEEIAK", "IPDQLVILDMKHGVEAK", "ITDSAGHILYSKEDATK", "NYEEIAKVEK"}	{6.7114949066500875, 5.392317422778761, 4.668574356779337, 3.496248822499682}	6.71149	5.03045	{0.182348124, "NA", 3.464419676, "NA"}	0.182348	1.82338	{4.206543319, 4.890514849, 3.89802031, 4.878205033, 3.778646171, 4.962157038, 4.495316888, 5.633145534}	8	4.68676	-4.68382
Q9UJ70	TRUE	3	{"ILAEADGLSTNHWLIGTDKCVER", "KAGVDPLVPLR", "RKAGVDPLVPLR"}	{6.446256229889564, 5.649615459063409, 6.7114949066500875}	6.71149	6.44626	{0.114056544, "NA", 0.138673852}	0.114057	0.126365	{3.627625827, 3.35853949, 3.497770746, 3.623520292, 2.976173543, 3.206021191, 3.363791876, 2.768933392, 3.913830011}	9	3.36379	-4.88227
Q15019	TRUE	8	{"ADTLTLKER", "ASIPFSVVGSNQLIEAKGK", "ASIPFSVVGSNQLIEAKGKK", "KVENEDMNKDQILLEK", "KVENEDMNKDQILLEK", "LLKASIPFSVVGSNQLIEAK", "VIPGAAEKIER", "SKQQPTQFINPETPGYVGFANLPNQVHR"}	{2.712539551780621, 2.191458162991954, 3.4437572155919005, 0.9461905381105871, 4.608809242675524, 6.708823574405682, 3.3422480792669584, 2.7040151723649193}	6.70882	3.02739	{0.080091454, 0.291531515, "NA", "NA", "NA", 0.055989738, 0.113256269, "NA"}	0.0559897	0.0966739	{4.15294878, 4.594179732, 4.774466735, 4.587723324, 3.172002694, 5.090117975, 4.351397511, 4.280151521, 4.438593309, 4.700476422}	10	4.51316	-6.33283
O75643	TRUE	10	{"CVIMCQGSKK", "GNIIISTPEKWDILSR", "GTQVYSPEKGR", "KTGNFQVTELGR", "LLGKGNIIISTPEK", "SLVQEMVGSFGKR", "SNSLISIKR", "SPTLYGISHDDLKGDPLLDQR", "TEAEQCKNLELK", "VFSLSSEFKNITVR"}	{5.887525270741588, 4.498250867527826, 5.560714954474479, 5.897240425574799, 4.972692654004264, 4.047215718050879, 2.9094764530955257, 6.700439718141092, 0.589831540242892, 4.877744249949003}	6.70044	4.92522	{0.102662951, "NA", 0.097595574, "NA", 0.100178277, "NA", "NA", 0.106690486, 0.191257281, 0.072348969}	0.072349	0.101421	{0.931251087, 0.987625487, 1.664889816, 0.957406932, 0.91338503, 1.369280146, 1.206975148, 0.80350449, 1.458564228, 1.573581484, 6.270601498, 1.222086689, 0.843725315, 0.927604866, 0.921669044, 1.069939673, 0.81362568, 1.041783839, 2.181121235, 24.04561655, 1.094441295, 0.930574121, 0.991442443, 1.029986907, 1.393466722, 0.957798673, 2.28853407, 0.901334973, 0.918743536, 0.663686525, 0.939629434,…	32	0.998973	-3.7874
Q9Y6C9	TRUE	1	{"EVSSSFDHVIKETTR"}	{6.692092375427572}	6.69209	6.69209	{0.093492074}	0.0934921	0.0934921	{4.703726094, 3.638613596, 4.459536418, 4.388142211}	4	4.42384	-5.56431
O75955	TRUE	5	{"IGEAEAKR", "IQGQNKEMLAAACQMFLGK", "LAEAEKSQLIMQAEAEAASVR", "TAQVQKDAR", "VSAQYLSEIEMAKAQR"}	{4.972692654004264, -0.007777350591719254, 5.0325686847447155, 6.680886920719692, 6.399171093819823}	6.68089	5.03257	{"NA", 0.312345255, "NA", 0.161305316, 0.202391341}	0.161305	0.202391	{3.766884973, 5.407760332, 4.884593344, 4.21817128, 4.708214147, 4.814949072, 5.419183786, 5.062257765, 6.233981673}	9	4.88459	-4.92037
Q04206	TRUE	3	{"CIHSFQNLGIQCVKK", "KRDLEQAISQR", "STDTTKTHPTIK"}	{6.680886920719692, 6.614709844115209, 6.28909670241999}	6.68089	6.61471	{0.184997468, "NA", "NA"}	0.184997	0.184997	{1.578763005, 1.219847193, 0.953029807, 1.10796769}	4	1.16391	-2.6534
Q96EL2	TRUE	1	{"ALHTSPVCAKNR"}	{6.680886920719692}	6.68089	6.68089	{0.069692256}	0.0696923	0.0696923	{3.572137725}	1	3.57214	-5.67965
Q9BZH6	TRUE	5	{"GERGNDESAIEMIK", "MCPPLTTKNIK", "QGAVLFASKAGAAGK", "VLEMSMKSACFR", "VYISSPHSSPAHNKLATATGAK"}	{-0.612796708917882, 6.185866545311334, 5.944858445807539, 2.4840316035920313, 6.680886920719692}	6.68089	5.94486	{"NA", 0.118556965, "NA", 0.095746656, 0.126384507}	0.0957467	0.118557	{4.062633519, 3.263555893, 3.96601935, 1.801525174, 3.379591112, 5.278101083, 2.988815459, 3.514513135, 3.410118041, 4.924904398, 3.664199883, 6.068577317, 4.202952893, 3.548609421, 3.855009028, 3.413442056}	16	3.6064	-5.2352
P43686	TRUE	4	{"EFLHAQEEVKR", "ELLKPNASVALHK", "ENAPAIIFIDEIDAIATKR", "VVGSEFVQKYLGEGPR"}	{6.177917792195844, 5.121015400961366, 3.188263738609485, 6.678071905112637}	6.67807	5.64947	{0.119753564, "NA", 0.131090365, "NA"}	0.119754	0.125422	{5.243086162, 6.13335644, 3.359263796, 3.674037342, 2.921689383, 3.484823683, 3.284243196, 3.706650939, 3.979210268, 3.633618544, 4.107857749}	11	3.67404	-4.93923
Q9H7D0	TRUE	7	{"HDLVVYKGDNK", "IQEEKSILQNLDLR", "LSKELAETYESK", "MEMEEKELQASK", "NLVTFTPSKDSTK", "SNSQNIKHNLK", "TIIMQDESKENR"}	{4.596935142387233, 6.675251386050259, 5.689299160535892, 5.419538891513785, 6.157852169141738, 5.95884267524324, 4.800988591681693}	6.67525	5.6893	{0.142892843, 0.125490273, "NA", "NA", 0.147475955, 0.185198846, "NA"}	0.12549	0.145184	{5.550778853, 1.550549398, 3.696361694, 2.442920037, 1.625757936, 0.698264217, 1.145597281, 2.460372766, 2.030781241, 3.459034171, 2.984725222, 1.927269732, 3.500464714, 1.661898956, 0.697081445, 2.490891545, 0.870630525, 2.310386317, 1.843674556}	19	2.03078	-4.01639
Q9NY33	TRUE	1	{"LQVLKSTGDVAGGR"}	{6.675251386050259}	6.67525	6.67525	{0.635102548}	0.635103	0.635103	{5.152641776, 4.311756892, 4.11749034, 4.911448633, 4.119935677, 5.163702637, 4.202028691, 4.811176347, 4.334288793, 4.959827319, 577.1311669, 4.378049784}	12	4.59461	-2.85488
O95299	TRUE	5	{"EIAEKLGFK", "ITSAYLQDIENAYKK", "LLKLAATSASAR", "TFLPEMSEKCEVLQYSAR", "VITVDGNICTGKGK"}	{6.652486494918165, 4.392317422778761, 4.9259994185562235, 5.711494906650088, 6.672425341971497}	6.67243	5.71149	{0.077464793, "NA", "NA", 0.065575413, 0.122022516}	0.0655754	0.0774648	{4.655858263, 3.347162162, 4.249892664, 4.252315774, 3.709841459, 4.437477824}	6	4.2511	-6.01854
Q8NBX0	TRUE	3	{"AGGVFTPGAAFSKTK", "NVSNLKPVPLIGPK", "YHEKAADK"}	{6.663913842115979, 3.709196414784047, 0.3525164147207852}	6.66391	3.7092	{0.151833987, 0.054286408, "NA"}	0.0542864	0.10306	{3.764779998, 3.94673816, 4.168894623, 4.202573054}	4	4.05782	-6.22397
P32189	TRUE	3	{"LGQLNIDISNIKAIGVSNQR", "TQSTVESLSKR", "TSEEIEKLAK"}	{5.343407822297814, 6.661065479806948, 1.2282074465482247}	6.66107	5.34341	{0.067153968, 0.072468434, "NA"}	0.067154	0.0698112	{3.211485916, 4.160657609, 3.568800735, 4.850920582, 3.380536054, 3.312741461, 3.24969257, 5.413053644, 0.91782273, 4.098462412, 5.763831814, 3.727730885, 4.081527001, 3.439926561, 2.707627871, 4.811731048}	16	3.64827	-5.76359
Q13490	TRUE	5	{"AGFYYTGVNDKVK", "LSNWEPKDDAMSEHR", "LSNWEPKDDAMSEHRR", "NDDVKCFCCDGGLR", "QLYPSCSFIQNLVSASLGSTSKNTSPMR"}	{5.791814071161826, 2.1255308820838588, -4.608809242675524, 6.661065479806948, 5.765534746362977}	6.66107	5.76553	{"NA", 0.615464159, 0.772246829, 0.524943069, "NA"}	0.524943	0.615464	{7.689792675}	1	7.68979	-3.87271
O15439	TRUE	8	{"AENDAQKPSLTR", "GTYTEFLKSGIDFGSLLK", "GTYTEFLKSGIDFGSLLKK", "LKEYDEPYVLLQNKESLFYK", "MVQQLGKAEAAALTETAK", "QLPSDGKK", "SEGKVGFQAYK", "SKTATFTDAR"}	{6.364572432295857, -0.6061514912755394, -1.4344919509167235, -0.8249132934419089, -1.1629385711262055, -0.5877557156128368, 0.1951303413319904, 6.6582114827517955}	6.65821	-0.596954	{1.621000868, "NA", "NA", "NA", "NA", "NA", 4.240354044, 0.109466369}	0.109466	1.621	{2.272997411, 3.869591791, 3.58670155}	3	3.5867	-5.0341
P05141	TRUE	2	{"LAADVGKAGAER", "QIFLGGVDKR"}	{6.651519202558753, 6.149747119504682}	6.65152	6.40063	{0.061027742, 0.077263609}	0.0610277	0.0691457	{4.512594335, 4.539171336, 3.816854416, 4.025739404, 4.227646105, 3.959597796, 4.495883461, 3.528381938, 4.152615468, 4.375052858}	10	4.19013	-6.10139
P40926	TRUE	1	{"IQEAGTEVVKAK"}	{6.643856189774725}	6.64386	6.64386	{0.106823102}	0.106823	0.106823	{4.519041155, 4.875846216, 4.732043232, 4.588945036, 4.835458195, 4.986300703, 4.884003435, 5.266127802, 4.684188417, 4.92751168, 5.006228789, 4.619334686, 4.714465265}	13	4.83546	-5.50036
Q9BSJ2	TRUE	4	{"EIIYTLKER", "ILSTGKYLNVVR", "QLGSVATGSTLQQSLELKR", "VLAIETKQEK"}	{6.350497247084134, 6.485426827170241, 6.643856189774725, 6.5191541937234785}	6.64386	6.50229	{"NA", 0.149437166, 0.17928069, 0.096918271}	0.0969183	0.149437	{3.475753813, 3.606341845, 3.112032058, 3.865181218, 3.422823419, 3.788905738, 3.910873783, 3.567275001, 3.441647893}	9	3.56728	-5.20191
P06744	TRUE	2	{"HFVALSTNTTKVK", "TFTTQETITNAETAKEWFLQAAK"}	{6.640967910449898, 0.9139601689333084}	6.64097	3.77746	{0.104946591, "NA"}	0.104947	0.104947	{4.933068425, 4.816206191, 5.197727461, 4.877897505, 5.159701465, 5.4657019, 4.386345769, 5.194263112, 4.384232923, 4.657939213, 5.712039762, 5.398146002, 5.11135818, 5.607121904, 5.268844469, 5.038709455, 4.79007935, 5.321550827}	18	5.13553	-5.61279
P12081	TRUE	8	{"LEALEEKIR", "LIYDLKDQGGELLSLR", "LKAQLGPDESK", "NEMVGEKGLAPEVADR", "REDLVEEIKR", "TICSSVDKLDK", "TTETQVLVASAQKK", "YGEDSKLIYDLK"}	{6.640967910449898, 5.498250867527826, 5.765534746362977, 6.602884408718419, 5.439623137557117, 5.056297833194298, 5.12157523117499, 5.277984747299765}	6.64097	5.46894	{0.078955592, 0.090676605, 34.79237261, 0.072689295, 0.098437024, 0.091209966, 0.081820776, 0.144905399}	0.0726893	0.0909433	{3.279340992, 3.829995503, 3.566297735, 1.124051443, 3.283322173, 2.505800926, 3.08802412, 3.262968212, 3.344953228, 3.114979066, 3.080276992, 3.064683424, 3.027019892, 3.967040445, 3.435855048, 3.12996486, 3.702282354, 2.988640883}	18	3.19647	-5.45859
P49441	TRUE	1	{"VLNGNKVASEALAR"}	{6.638073837180718}	6.63807	6.63807	{0.106070864}	0.106071	0.106071	{0.215765785, 3.50614633, 2.579631432}	3	2.57963	-4.60406
Q99714	TRUE	1	{"LVGQGASAVLLDLPNSGGEAQAKK"}	{6.638073837180718}	6.63807	6.63807	{0.131653751}	0.131654	0.131654	{5.95593379, 4.410958021, 4.47761507, 4.551579758, 4.47029201, 4.554525833}	6	4.5146	-5.09978
Q92636	TRUE	3	{"DLSKPVGALNKER", "DLSKPVGALNK", "VWSGVPAEMPGTKR"}	{6.635173946674924, 5.560714954474479, 1.33902408871067}	6.63517	5.56071	{0.105855553, "NA", 0.166387419}	0.105856	0.136121	{1.685325769, 0.126884846, 2.01823096, 15.49574626, 1.895457408}	5	1.89546	-4.16238
Q8IY47	TRUE	1	{"VGTVVTPDNDIYIAGGQVPLKNTK"}	{6.632268215499513}	6.63227	6.63227	{0.067937143}	0.0679371	0.0679371	{3.776443571}	1	3.77644	-5.79668
Q99798	TRUE	1	{"SAAVAKQALAHGLK"}	{6.632268215499513}	6.63227	6.63227	{0.063955631}	0.0639556	0.0639556	{4.740694786, 4.861705034, 4.715285312, 3.883796871, 4.682210127, 4.562620419, 4.565286319, 4.970137583, 4.867947018, 4.710861487, 6.73125468, 4.758904375, 4.713627495, 4.899419392, 4.959122154, 4.682026696, 4.659011409, 5.014320677, 4.427051949}	19	4.71529	-6.20413
P68400	TRUE	3	{"EAMEHPYFYTVVKDQAR", "GGPNIITLADIVKDPVSR", "VLGTEDLYDYIDKYNIELDPR"}	{6.03121873061072, 6.6293566200796095, 5.177917792195843}	6.62936	6.03122	{0.071808561, 0.07410497, "NA"}	0.0718086	0.0729568	{2.027499265, 1.705192011, 1.884375054, 2.302422974, 1.714475641, 0.801358703, 2.064942232, 1.839903635, 2.686561083}	9	1.88438	-4.71379
Q9H1A4	TRUE	3	{"ITIAPQKLQVEQEENR", "NFDFEGSLSPVIAPKK", "QDLSKQACEGNLPK"}	{6.6293566200796095, 6.422905742612183, 6.205548911173033}	6.62936	6.42291	{0.124917615, "NA", 0.080759175}	0.0807592	0.102838	{4.991485121, 0.991552004, 1.14944496, 8.290878835}	4	3.07047	-5.24869
A0A024RBG1	TRUE	1	{"EVYEEAGVKGK"}	{6.626439136697316}	6.62644	6.62644	{0.109022779}	0.109023	0.109023	{1.010081735}	1	1.01008	-3.21177
P43007	TRUE	4	{"CLEENNGVDKR", "KGEQELAEVKVEAIPNCK", "VEAIPNCKSEEETSPLVTHQNPAGPVASAPELESK", "MEKSNETNGYLDSAQAGPAAGPGAPGTAAGR"}	{6.626439136697316, -0.7995354175983048, -1.5568701936918032, -0.7477955273669579}	6.62644	-0.773665	{0.036371448, "NA", 0.55306798, 0.344659506}	0.0363714	0.34466	{0.470929369, 0.450774083, 0.562661511}	3	0.470929	-3.69463
Q86Y07	TRUE	3	{"AANLLLGYKNPDQVYLADYGLSYR", "ILNPHGIPLGPLDFSTKGQSINVHTPNSQK", "KGHNGTIEFTSLDAHK"}	{5.350497247084133, 6.350497247084134, 6.617651119427331}	6.61765	6.3505	{0.253158013, 0.498351213, 0.14021634}	0.140216	0.253158	{0.72057563, 0.502555857}	2	0.611566	-2.12485
Q9H1A3	TRUE	3	{"CDQPLTLLKDIR", "INPDWKTHR", "KENHQWYVCNR"}	{6.6117625600648715, 6.381975478557301, 5.169925001442312}	6.61176	6.38198	{0.465908063, "NA", 0.436727461}	0.436727	0.451318	{23.37975956}	1	23.3798	-5.74238
P61158	TRUE	13	{"EFNKYDTDGSKWIK", "EFNKYDTDGSK", "ESAKVGDQAQR", "GVDDLDFFIGDEAIEKPTYATK", "KDYEEIGPSICR", "KEFSIDVGYER", "LGYAGNTEPQFIIPSCIAIKESAK", "LKLSEELSGGR", "QYTGINAISKK", "TLTGTVIDSGDGVTHVIPVAEGYVIGSCIKHIPIAGR", "VMKGVDDLDFFIGDEAIEKPTYATK", "WIKQYTGINAISK", "YSYVCPDLVKEFNKYDTDGSK"}	{-0.48076168150168025, 4.268435025509814, 0.30218415958894734, 6.548436624696043, 2.4953771547088635, 0., 4.488982279578086, 4.596935142387233, 3.5418322767134907, 4.312069735716286, 5.070389327891398, 6.602884408718419, 3.1118014471809983}	6.60288	4.26844	{"NA", 0.060608555, 0.078835454, 0.058747582, 0.072604099, "NA", 0.056503763, 0.079551414, 0.07853095, 0.267613353, "NA", 0.130742263, "NA"}	0.0565038	0.078531	{5.075854305, 6.319039337, 5.120025323, 4.795032062, 4.884445919, 4.289720206, 6.010501791, 4.749245465, 4.83781184, 4.879104851, 4.944511079}	11	4.88445	-6.4337
Q96EK7	TRUE	3	{"VLYLYQGEKK", "YKCLSSYTSVK", "YLQSEKGYAVEVLLEQNR"}	{5.643856189774725, 6.602884408718419, 4.5109619192773796}	6.60288	5.64386	{"NA", 0.16581166, 0.121260394}	0.12126	0.143536	{1.043540252, 0.678412294, 0.673625041, 0.775122436}	4	0.726767	-2.58339
P23743	TRUE	4	{"ALPCEVSTYAKSR", "DLEMSKVVHMDR", "TCVPDLSDKR", "VITDPDILKTCVPDLSDK"}	{5.307428525192247, 4.572889668420581, 6.599912842187128, 1.1975999598851608}	6.59991	4.94016	{"NA", 0.156522332, 0.093299926, "NA"}	0.0932999	0.124911	{3.156452914, 3.360547085, 3.352579813, 3.161233154, 2.39740768, 2.61866151, 2.75736268, 4.811919963, 2.706725183, 4.290343253, 5.745969494, 3.662765417, 2.705570293, 3.226607686, 2.7653436}	15	3.16123	-5.08247
P50416	TRUE	5	{"DSKHIVVYHR", "IDPSLGIIAKINR", "LFKLASEK", "LPVPAVKDTVNR", "NKQSLDAVEK"}	{5.307428525192247, 5.529820946528695, 4.523561956057013, 6.599912842187128, 6.5453506448223}	6.59991	5.52982	{"NA", 0.088474808, 0.124433259, "NA", 0.053063515}	0.0530635	0.0884748	{2.615326281, 3.077901462, 2.743252594, 2.343153374, 0.69331115, 1.828755417, 1.79535296, 2.612323148, 2.583659981}	9	2.58366	-5.60555
Q6IA86	TRUE	5	{"FQFVSGADEKVLR", "IIWSCDWSPDSKYFFTGSR", "LKENTFTIENESVK", "LYIKSTSLETQDDDNIR", "NCSGKTEQK"}	{4.1070302100978395, 5.255500733148386, 5.4511844194142025, 6.599912842187128, 5.911691581872341}	6.59991	5.45118	{0.146614384, 0.164389441, 0.109942613, 0.172260723, "NA"}	0.109943	0.155502	{0.864889268, 1.11034006, 0.788216593, 2.291166001, 1.146291337, 2.710661766, 1.737259441}	7	1.14629	-3.38215
Q8WVC6	TRUE	1	{"INAQLPLTDKAR"}	{6.594553306527701}	6.59455	6.59455	{0.130955741}	0.130956	0.130956	{1.930407168, 4.249905724, 1.740418376}	3	1.93041	-3.88175
Q9UBQ5	TRUE	3	{"ALTNLPHTDFTLCKCMIDQAHQEERPIR", "ANVGKLLK", "YVETQAKENAYDLEANLAVLK"}	{5.689299160535892, 5.678071905112638, 6.593951283948411}	6.59395	5.6893	{0.333562574, "NA", 0.241388259}	0.241388	0.287475	{3.580113067, 0.784086619, 3.771623118}	3	3.58011	-3.89058
Q07020	TRUE	6	{"AGGKILTFDQLALDSPK", "ENKTAVVVGTITDDVR", "ILTFDQLALDSPKGCGTVLLSGPR", "LKVCALR", "LLVKLYR", "TNSTFNQVVLKR"}	{6.587964988882679, 1.9593580155026542, 2.8961964284055153, 0.9541963103868752, 4.722466024471092, 4.003105910867822}	6.58796	3.44965	{"NA", 0.65314705, 0.11779067, "NA", "NA", 0.166604069}	0.117791	0.166604	{4.825046344, 4.049949695, 4.938926411, 4.150301102, 4.990589085}	5	4.82505	-5.35625
O00423	TRUE	3	{"ITIATGQVAGTSKDGK", "KTEIPEQFGPIR", "LLSTGDDFGKVHLFSYPCSQFR"}	{6.581953750848819, 0., 4.560714954474479}	6.58195	4.56071	{0.104634654, 0.119702994, 0.06763604}	0.067636	0.104635	{2.817503176, 2.382722985, 2.555977768, 1.19221544, 3.643819806, 1.102867049, 1.878896547, 2.111872086, 1.85162597, 1.393924153}	10	1.99538	-4.88273
P35222	TRUE	6	{"AAVMVHQLSKK", "LLNDEDQVVVNKAAVMVHQLSK", "MSEDKPQDYKK", "VLKVLSVCSSNKPAIVEAGGMQALGLHLTDPSQR", "VLSVCSSNKPAIVEAGGMQALGLHLTDPSQR", "VLSVCSSNKPAIVEAGGMQALGLHLTDPSQR"}	{0.250543461650597, 5.343198182430104, -0.36994960975030594, 6.581953750848819, 6.38782859496433, 6.28909670241999}	6.58195	5.81615	{"NA", 0.066065548, "NA", 0.106166329, 0.068652124, 0.068652124}	0.0660655	0.0686521	{0.701521096, 0.684960697, 0.568552922, 0.643255921, 0.796495693, 0.748304543, 0.564837628, 0.6664281, 0.614325075, 0.943580604, 0.6406448, 0.651457964, 0.815653679}	13	0.666428	-3.33448
Q06830	TRUE	4	{"ATAVMPDGQFKDISLSDYK", "DISLSDYKGK", "SKEYFSK", "SSGNAKIGHPAPNFK"}	{6.581953750848819, 0.44464121232374143, -0.6800381322762517, 2.1937245355616968}	6.58195	1.31918	{0.083221707, 0.091774984, "NA", 0.1216225}	0.0832217	0.091775	{4.034638931, 4.327890244, 4.640377842, 4.506831078, 4.25623445, 4.139584744, 4.234189759, 3.606091974, 4.372153111, 4.832801827, 3.730587675, 4.285705116}	12	4.27097	-5.68146
P11142	TRUE	28	{"AMTKDNNLLGK", "ATVEDEKLQGK", "CNEIINWLDKNQTAEKEEFEHQQK", "DISENKR", "DKVSSKNSLESYAFNMK", "ELEKVCNPIITK", "GETKSFYPEEVSSMVLTK", "IINEPTAAAIAYGLDKK", "IQKLLQDFFNGK", "ITITNDKGR", "LDKSQIHDIVLVGGSTR", "LIGDAAKNQVAMNPTNTVFDAK", "LIGDAAKNQVAMNPTNTVFDAK", "LLQDFFNGKELNK", "LSKEDIER", "MKEIAEAYLGK", "MVQEAEKYK", "MVQEAEKYKAEDEK", "MVQEAEKYK", "MVQEAEKYKAEDEK", "NQVAMNPTNTVFDAKR", "NQVAMNPTNTVFDAKR", "…	{0.473541218052733, 1.9902189792074148, -0.17625063969172725, 0.07439542568495595, 0.95354068890734, 0.32036079974040216, 6.144785798698343, 1.3988900767022465, -0.7231597946411757, 2.374254537106017, 6.578938713093387, 2.0971686590069982, 1.9285206115800613, 2.10904275929529, 0.8307330122707545, 5.906890595608519, 2.0535494682767346, 1.1612809070330607, 1.2281459485667452, 1.2560983586234176, 1.…	6.57894	1.71702	{0.243117244, 0.107058181, "NA", 1.656030029, "NA", 1.902499031, 0.115933942, 0.116146857, 0.642890199, 0.184507461, 0.146664867, 0.094478655, 0.094478655, "NA", 1.277670098, 0.081385534, 1.334207445, "NA", 1.334207445, "NA", 0.12660707, 0.12660707, 0.08101172, "NA", 0.129431197, 1.442813941, "NA", 1.044630994}	0.0810117	0.146665	{1.284791764, 1.614868113, 0.506130211, 1.248734803, 1.25295205, 2.2762617, 1.579266829, 1.259894532, 2.180935471, 2.260372708, 1.245023502, 1.410386473, 1.153570877, 1.904095023, 1.272967704, 1.185999778, 0.937772691, 1.207400798, 2.091837116, 1.330246831, 1.487841811, 0.854048497, 1.113360458, 1.163692586, 1.521245161}	25	1.27297	-3.97392
O15484	TRUE	1	{"SAVQKGTSTPEYNVK"}	{6.57591736111815}	6.57592	6.57592	{0.053602018}	0.053602	0.053602	{1.970406725, 3.43892125, 3.086193742, 2.379055645}	4	2.73262	-5.67186
P19474	TRUE	4	{"EAKLAQQSQALQELISELDRR", "IHAEFVQQKNFLVEEEQR", "QLQELEKDER", "SESWNLKDLDITSPELR"}	{5.614709844115209, 6.5637682784520335, 5.399171093819823, 5.53605290024021}	6.56377	5.57538	{"NA", "NA", "NA", 0.528286774}	0.528287	0.528287	{3.734175063, 3.600900752, 3.530868656, 3.106856637}	4	3.56588	-2.75487
Q96RT1	TRUE	5	{"ETDSETQKMVLTNYMFPQQPR", "LKDEETNEDSGR", "LKVINLSDNR", "LTKLQILELR", "TSESTTTVKSK"}	{3.606770765108614, -5.070389327891398, 6.5637682784520335, 5.070389327891398, -4.620586410451877}	6.56377	3.60677	{"NA", "NA", 0.177402208, 0.229659762, "NA"}	0.177402	0.203531	{0.792411711, 0.678978352, 0.496940692, 1.176656511, 0.742941448, 0.6617218, 1.045050091, 0.857366213, 29.22907415, 1.017924744, 1.055591625, 0.817962003, 3.698443396, 0.158178166, 4.348478291, 0.949584771}	16	0.903475	-2.34846
P08195	TRUE	14	{"DDVAQTDLLQIDPNFGSKEDFDSLLQSAK", "EDFDSLLQSAKK", "EVELNELEPEKQPMNAASGAAMSLAGAEKNGLVK", "EVELNELEPEKQPMNAASGAAMSLAGAEK", "EVELNELEPEKQPMNAASGAAMSLAGAEK", "FTGLSKEELLK", "GLVLGPIHKNQK", "IGDLQAFQGHGAGNLAGLKGR", "IKVAEDEAEAAAAAK", "LDYLSSLKVK", "NGLVKIK", "NQKDDVAQTDLLQIDPNFGSK", "VAEDEAEAAAAAKFTGLSK", "VKGLVLGPIHK"}	{4.4329594072761065, 2.04554878051377, -0.8038039137372806, -0.985164958837058, -3.7510219910924207, 1.8710898741806719, 6.5598827442645105, 3.2077570749680513, -0.7529957039851549, 3.0286606364609243, -0.6237096166629486, 2.1948491069195466, 2.8505920158982008, 3.554111300841345}	6.55988	2.1202	{"NA", 0.065033331, "NA", 0.613503065, 0.613503065, 0.098476652, 0.09591876, 0.089117421, 0.178959573, 0.048546203, 0.117021552, 0.075906632, 0.152719784, 0.067338809}	0.0485462	0.0971977	{0.711630333, 0.252180287, 0.61305667, 1.046697095, 0.952939924, 0.884432655, 5.895115052, 0.910322126, 0.627263815}	9	0.884433	-4.18732
Q8NCM8	TRUE	8	{"AADLKDLNSR", "GLGGNLNMKSR", "IIAPAEQKIAGK", "LKFKEDDTR", "LVLYLKDINLPK", "RSDTNLTKLK", "TESVKALGGLLGR", "WKDGLQELR"}	{5.529820946528695, 3.750550974392576, 6.554588851677638, 6.066089190457772, 3.476328541488009, 5.892391025913404, 4.336283387864433, 4.722466024471092}	6.55459	5.12614	{0.171022529, 0.111068119, 0.151471206, "NA", "NA", 0.466293451, 0.108510697, 0.165568383}	0.108511	0.15852	{3.012230182}	1	3.01223	-4.79492
P50213	TRUE	5	{"IEAACFATIKDGK", "MSDGLFLQKCR", "SLTKDLGGNAK", "SNVTAVHKANIMR", "SNVTAVHKANIMR"}	{5.5109619192773796, 5.837943241891026, 6.24412594328373, 6.551516017628014, 5.705977901682522}	6.55152	5.83794	{"NA", 0.066887608, "NA", 0.123363903, 0.123363903}	0.0668876	0.123364	{4.325709727, 4.310073967, 4.175977332, 4.889735109, 4.329425884, 31.00276457, 3.534997296}	7	4.32571	-6.01505
P04040	TRUE	2	{"ADVLTTGAGNPVGDKLNVITVGPR", "TDQGIKNLSVEDAAR"}	{5.7495342676692625, 6.5453506448223}	6.54535	6.14744	{0.104369988, 0.101579112}	0.101579	0.102975	{1.405782224, 2.090680858, 1.833999223, 2.55312215, 2.263091141, 1.891996747, 2.019970033, 1.446874864, 1.466322332, 2.486788754, 1.246853508, 1.654330118, 2.120552714, 1.565709977, 2.62510788, 2.138872605}	16	1.95598	-4.26722
Q00610	TRUE	13	{"AHIAQLCEKAGLLQR", "ANVPNKVIQCFAETGQVQK", "AVNYFSKVK", "CYDEKMYDAAK", "EVCFACVDGKEFR", "EYLTKVDK", "EYLTKVDKLDASESLR", "GQCDLELINVCNENSLFKSLSR", "LEKHELIEFR", "SVQNHNNKSVNESLNNLFITEEDYQALR", "TGQIKEVER", "VDKLDASESLR", "VIALKAGK"}	{-6.112700132749363, 0.4509145356074406, 0.7060218869579381, -0.47393118833241216, 0.8479969065549501, 0.04924275276967633, 0.8317285174102014, -0.13515958328163583, 5.104336659814736, 6.53605290024021, 1.3521602963067776, 0.8171359428501895, 2.252346491091927}	6.53605	0.817136	{3.340201479, "NA", 0.101497498, "NA", 0.103488758, "NA", "NA", "NA", 0.069818239, "NA", 0.147761781, "NA", "NA"}	0.0698182	0.103489	{4.290924402, 4.170790873, 3.935545425, 3.328827996, 3.638960394, 3.704721146, 4.71932023, 4.426656307, 3.706056194, 3.721414552, 3.475634502, 3.969776513, 4.32666198, 4.125682131, 3.612199613, 3.591521687, 4.202810815, 4.106275574, 4.035821752, 4.450644184, 4.138594904, 3.915405275, 4.211611494, 4.225017802, 3.621436368, 3.652047789, 3.9204087, 4.150869748, 5.357986645, 4.087849595, 4.052126857,…	51	4.05213	-5.85893
Q12980	TRUE	1	{"SQEHPASQTSKPR"}	{6.5298209465286945}	6.52982	6.52982	{0.407853403}	0.407853	0.407853	{4.24173036}	1	4.24173	-3.37853
Q9UBD5	TRUE	1	{"QASEKQVALLTNER"}	{6.526694845541976}	6.52669	6.52669	{0.104687914}	0.104688	0.104688	{0.808381816}	1	0.808382	-2.94894
Q6DD88	TRUE	2	{"EINGSKVTCR", "LQVKEHQHEEIQNVR"}	{5.478971805032942, 6.520422248526446}	6.52042	5.9997	{0.100117017, 0.178989587}	0.100117	0.139553	{3.547655952, 2.841981191, 2.897951426, 3.095115376, 3.060624057, 3.097655569, 3.154357722, 3.151955299, 3.407258266, 2.805265657, 3.669592534, 3.639439756}	12	3.12481	-4.96401
Q9Y6A1	TRUE	1	{"QLEIVGEKLSR"}	{6.520422248526446}	6.52042	6.52042	{0.29466258}	0.294663	0.294663	{2.845174605}	1	2.84517	-3.27138
Q86XA9	TRUE	6	{"ASGDMLKGTSSVSR", "ATKPQILLEDGSR", "DLETEKSR", "DVYKAAR", "QPLKTTTCLEDGIR", "TTIGGLLGEKAQLAAVK"}	{6.517275693209582, 4.336283387864433, 4.548436624696042, 4.200178514405256, 4.689299160535892, 4.099361866419129}	6.51728	4.44236	{0.069074862, 0.143462414, 0.074250521, "NA", 0.111991929, 0.151268077}	0.0690749	0.111992	{1.846311602, 1.099517769, 2.131283883}	3	1.84631	-4.74034
A0AVT1	TRUE	7	{"IDAHLNKVCPTTETIYNDEFYTK", "IQEFKPSNKVVQTDETAR", "KPDHVPISSEDER", "KPNVGCQQDSEELLK", "NFALLGVGTSKEK", "TPKTVFFESLER", "YVLGDTAMQKMAK"}	{-0.7331388146256931, 6.5109619192773796, 3.052599465138687, 3.117870647760522, 5.074881449751203, 3.6700311757619644, 5.307428525192247}	6.51096	3.67003	{4.823124295, 0.097101773, "NA", "NA", 0.097362464, 0.43190919, 0.133173826}	0.0971018	0.133174	{4.229202036, 4.44860489, 4.354501628, 4.084153604, 3.047011859, 8.723060146, 3.665908985, 4.064989718, 4.058588899, 3.849578669, 4.366467504, 1.013578464, 3.405873263, 0.199075958, 4.576653451, 2.870324439, 3.892022836, 4.105587699, 3.930154814, 4.324202602, 4.989457323, 4.600510128, 3.764602819, 3.366491276, 3.981102604, 3.750340422, 4.159263373, 3.729983884, 3.803419237, 4.190785199}	30	4.01985	-5.3715
Q6UB35	TRUE	2	{"ILHENTQTDKALYNR", "KITIGQGNTEK"}	{6.507794640198697, 4.765534746362977}	6.50779	5.63666	{0.06454719, "NA"}	0.0645472	0.0645472	{0.759700711, 1.110024619, 0.837688531, 1.726069109, 1.711072854, 0.760579782, 0.817741477, 5.256565007, 4.228582563, 30.99429882, 1.215189125, 3.230629445, 0.608430706, 1.798311807, 0.703913977, 2.290788868, 0.916347082}	17	1.21519	-4.23468
Q8IZL8	TRUE	1	{"KGDSNANSDVCAAALR"}	{6.507794640198697}	6.50779	6.50779	{0.062083084}	0.0620831	0.0620831	{3.961164682, 3.691002617, 4.282875005}	3	3.96116	-5.99558
O43242	TRUE	6	{"EEAATGGGSTGEADGKTAAAAAEHSQR", "IKAIQLEYSEAR", "ISDDLMQKISTQNR", "QLEKAVSGK", "QLEKAVSGKEPR", "SYNKDLESAEER"}	{-4.990954860396993, 2.078341451281791, 6.498250867527826, 0.05937243168739509, 1.331088094172838, 4.131893277306803}	6.49825	1.70471	{"NA", "NA", 0.114868334, "NA", "NA", 0.083205995}	0.083206	0.0990372	{3.969539999, 3.788509166, 3.755484261, 3.283050979, 3.807711619, 2.397375518, 4.391395067, 3.768036436, 3.520917719, 4.089266026, 4.115917804, 3.695752811, 3.811504515, 4.046907649, 3.468990057}	15	3.78851	-5.5088
Q9NZ01	TRUE	3	{"DLRPAGSKTR", "HYEVEILDAKTR", "SYLKEFR"}	{6.498250867527826, 5.224966365000275, 4.5109619192773796}	6.49825	5.22497	{3.777920267, "NA", 0.183465086}	0.183465	1.98069	{10.46293696, 2.392108073, 2.982308691, 2.191437961}	4	2.68721	-3.87253
Q9Y5Q9	TRUE	2	{"AAESYGKVVDLAPLHLDAR", "AQVCLISSSKSGER"}	{6.491853096329675, 5.53605290024021}	6.49185	6.01395	{0.164992672, 3.521710225}	0.164993	1.84335	{0.826630645, 0.812153361, 4.504657876}	3	0.826631	-2.32484
Q9UNM6	TRUE	8	{"ALSVGLVKGSIDEVDKR", "FLGCVDIKDLPVSEQQER", "FYDLSSKYYQTIGNHASYYK", "GSIDEVDKR", "QLTFEEIAKSAK", "SSDEAVILCKTAIGALK", "VKSSDEAVILCK", "VLDLQQIKGMK"}	{5.877744249949002, 3.020781562136503, 1.8403433340115147, 5.666756591884804, 6.436295119839363, 0.8343048928071541, 6.488643539853785, 3.047662434362427}	6.48864	4.35721	{0.146226988, 0.116810427, 0.094640141, "NA", 0.083726165, 3.632576298, "NA", 0.124551885}	0.0837262	0.120681	{3.752484262, 4.258280304, 3.924289043, 4.442880139, 3.911259071, 4.290243503, 3.727943336, 3.633631302, 6.961278446, 0.170708352, 3.680539831, 0.908975927, 4.30763837, 3.3936494, 4.123314713}	15	3.91126	-5.54581
Q13530	TRUE	1	{"KIPGFCEGGFK"}	{6.485426827170241}	6.48543	6.48543	{0.085868501}	0.0858685	0.0858685	{0.133546143, 0.714950596}	2	0.424248	-2.30471
Q9Y2Q3	TRUE	2	{"AGMSAEQAQGLLEKIATPK", "NQLKETTEAACR"}	{4.298565065188505, 6.482202926295956}	6.4822	5.39038	{0.108200948, 0.10388726}	0.103887	0.106044	{4.298389968, 3.785538185, 2.953952448, 3.267082069, 3.365364032, 4.321797798, 3.750153322, 5.187209545}	8	3.76785	-5.18065
Q9C0D5	TRUE	2	{"AQEVKAR", "GCDVNLSDKQGR"}	{4.53605290024021, 6.475733430966398}	6.47573	5.50589	{"NA", 0.081269756}	0.0812698	0.0812698	{0.903872211, 2.013794517, 20.93751097, 0.656323233}	4	1.45883	-4.16595
O75110	TRUE	5	{"AIALCHNVTPVYESNGVTDQAEAEKQYEDSCR", "CAPTQKAQIVR", "TGTLTQNEMIFKR", "TSEKNGSCFLR", "TVWLGHPEKR"}	{-0.5938406520676092, 6.332707933640606, 6.469234793667656, 5.285402218862249, 1.1653377319466607}	6.46923	5.2854	{"NA", "NA", 0.112416557, "NA", "NA"}	0.112417	0.112417	{4.501485232, 1.410023036}	2	2.95575	-4.7166
Q9BXS4	TRUE	5	{"ESSLSKMSYLQMR", "SKTEDHEEAGPLPTK", "SKTEDHEEAGPLPTKVNLAHSEI", "SKTEDHEEAGPLPTK", "TEDHEEAGPLPTKVNLAHSEI"}	{5.4329594072761065, 6.463564090197954, 0.8086344742841766, 2.1861900558050964, 0.8721251774478421}	6.46356	2.18619	{0.095382769, 0.112884669, 0.057592753, 0.112884669, 0.060369768}	0.0575928	0.0953828	{0.140137914, 0.498318545}	2	0.319228	-2.47063
Q9ULK4	TRUE	3	{"FLSDPKTVLSAESEELNR", "LVDTMAGKSPGPFPNCDWR", "NKSLQMNDYK"}	{6.449561374613236, 6.263034405833794, 6.422905742612183}	6.44956	6.42291	{0.134853502, 0.108703884, 0.094828467}	0.0948285	0.108704	{4.564835808, 0.798747455, 0.835241095, 0.843804019, 3.575727475, 2.366772103}	6	1.60529	-4.08137
P49720	TRUE	4	{"GKNCVAIAADR", "GKNCVAIAADRR", "LNLYELKEGR", "SIMSYNGGAVMAMKGK"}	{5.55588845812233, 3.4988058569714418, 4.063734952123068, 6.445776653368303}	6.44578	4.80981	{0.085099109, 0.090285234, 0.066428876, 0.049876627}	0.0498766	0.075764	{4.535807694, 4.216936339, 4.388748125, 3.919744991, 5.862615595, 0.589789596, 3.733544875}	7	4.21694	-6.40169
Q96Q15	TRUE	9	{"ADFNYIKSLSSFESGK", "ELQKSIEVQLLR", "FVECTEQLELLPGENINLLAGGSKEK", "KLSTQGQVDEK", "KVVDNASQGEGVR", "LETSISSCKTSLQR", "LKQEAVTVPVCEDQLK", "NSASPKHSLNGESR", "TGKDNWLER"}	{4.5394541695452, 4.722466024471092, 3.7161196604874807, 5.255500733148386, 3.2169891414461618, 4.485426827170242, 6.436295119839363, 5.638073837180719, 5.044394119358453}	6.4363	4.72247	{0.082237521, "NA", "NA", 0.142760573, "NA", 4.345556632, 0.069439006, 0.059730141, 0.100169529}	0.0597301	0.0912035	{4.342529904, 1.914075228, 1.728854979, 3.334030303}	4	2.62405	-5.45719
Q9P2J5	TRUE	7	{"ANGHLLLNSEKMSK", "EIQQKWDTER", "LKVLEPYPSK", "TDQNYEKMMFK", "TGFFEFQAAKDK", "VFEVNASNLEKQTSK", "VLEPYPSKLSGLK"}	{5.977279923499917, 5.399171093819823, 5.7279204545632, 5.7495342676692625, 2.2669908126825637, 2.6826754386652527, 6.436295119839363}	6.4363	5.72792	{0.08779186, 0.18641765, "NA", 0.215951661, 0.132088195, 0.118486501, 1.862931225}	0.0877919	0.159253	{4.239069495, 3.274106522, 4.193533497, 3.572314384, 3.94069097, 3.553372506, 2.95241858, 4.61100977, 0.921664984, 3.487397662, 3.201616332, 4.735624271, 3.905067205, 4.651715903, 2.859630136, 3.555211196, 3.262478761, 3.851829024, 2.766515841, 3.16129262, 3.675424781, 2.719326296, 3.618059606, 3.52474137, 3.638836197, 3.852599684, 3.430777392, 2.800398253, 3.36292515, 3.832961149, 3.809178318, 5…	33	3.55521	-5.3397
Q9H4M9	TRUE	4	{"ELVNNLGEIYQKIER", "KLNAFGNAFLNR", "SKLPNTVLGK", "VVLNKADQIETQQLMR"}	{5.270528942380718, 6.066089190457772, -0.13620438359831136, 6.4329594072761065}	6.43296	5.66831	{"NA", 0.064642264, "NA", 0.077661208}	0.0646423	0.0711517	{3.240302609, 2.036450495, 3.295159479, 3.287487479, 2.712993219, 2.855858563, 4.39813479, 2.510918699, 1.253896126, 3.003402501, 3.433618483, 3.29751409, 3.073737704, 3.104833506, 2.779494439, 3.250561841}	16	3.08929	-5.57865
P09525	TRUE	2	{"ISQKDIEQSIK", "QDAQDLYEAGEKK"}	{6.429615964201736, 1.2342057527745751}	6.42962	3.83191	{0.210511022, "NA"}	0.210511	0.210511	{4.248222651, 4.865851845, 4.750232161, 4.037176533, 4.151004749, 4.304178081, 4.360792927, 4.369497788, 4.833707781}	9	4.36079	-4.37262
Q10570	TRUE	3	{"DAEALTKNDR", "LGNSLLLKYTEK", "YQEESKTLSLVSR"}	{5.497987802734415, 5.832890014164742, 6.429615964201736}	6.42962	5.83289	{0.131612435, 0.181253492, 0.103380672}	0.103381	0.131612	{4.492792382, 2.749984456, 3.976253588}	3	3.97625	-5.26537
Q9UPU5	TRUE	9	{"LDLVGSSQPIKESNSLCPAGIR", "LIEDSTLSKSVK", "MSEHYWTPQSNVSNETSTGKTFQR", "MWNKELYVR", "MWNKELYVR", "QDKSIIQDLK", "SFIKQTYQK", "SIKYDEQIR", "TLLSESSSQSSKSPSLSSK"}	{6.425268040392614, 0.7834546120414121, -0.082462160191973, -0.3395514627819786, -1.529873681377553, 0.5272470028648688, 1.951744831392779, 5.364572432295856, 6.153805336079035}	6.42527	0.783455	{0.093828971, 1.790791005, "NA", 2.165165234, 2.165165234, "NA", "NA", "NA", 0.192926959}	0.093829	1.79079	{3.872523604, 2.587604015, 1.968625801, 3.595417405, 2.588042095, 5.006139168, 2.765319765, 1.722709999, 2.392393327, 2.241699563, 2.027868237, 0.531453987, 2.518329419, 4.937923441, 17.35802559, 2.578313889, 2.736633335, 2.653395438}	18	2.58782	-4.78556
Q9H9E3	TRUE	7	{"ETVNKAVALDTYEK", "FAIATKEGDLPQVER", "FDSCLSDLAAVSNKFR", "FDTKGIESTDEAK", "LFSQGIGGEQAQAKFDSCLSDLAAVSNK", "NSTTEKIEPR", "QGKEGSMIDANLK"}	{5.4329594072761065, 6.112700132749363, 5.153805336079036, 6.419538891513786, 5.185866545311335, 0.6795373141171364, 6.070389327891398}	6.41954	5.43296	{0.731538835, 0.383327735, 0.159588291, 0.175542169, "NA", 0.343101364, 0.272377978}	0.159588	0.30774	{101.8723403, 1.638671587, 0.792440958, 3.372627731, 1.026846462, 0.947110281, 8.236291217}	7	1.63867	-3.3601
Q9HA77	TRUE	5	{"ASLKEPEGPR", "AVKAALADDFDTPR", "AYMKGQLACGSVR", "GLTAHGINIKDR", "LVGVVPGPVGEPADSDKR"}	{6.419538891513786, 5.578938713093387, 6.048759311919856, 5.321928094887363, 5.405992359675837}	6.41954	5.57894	{0.217285357, 4.109776065, 0.103829714, "NA", "NA"}	0.10383	0.217285	{4.051702191}	1	4.0517	-5.28624
P36873	TRUE	2	{"GSKPGKNVQLQENEIR", "GSKPGKNVQLQENEIR"}	{6.418204663724232, 4.933906479657629}	6.4182	5.67606	{0.223222277, 0.223222277}	0.223222	0.223222	{2.633446307}	1	2.63345	-3.5604
P26641	TRUE	6	{"AVLGEVKLCEK", "KFAETQPK", "KLDPGSEETQTLVR", "LCEKMAQFDAK", "LCEKMAQFDAK", "STFVLDEFKR"}	{3.723812962150178, 2.618318331709056, 5.247303392522721, 3.9207914124247805, 6.416164164733129, 5.930737337562887}	6.41616	4.58405	{0.193770505, "NA", 0.150522673, 6.141766177, 6.141766177, 0.065211805}	0.0652118	0.193771	{5.883096948, 5.113647462, 5.572981279, 5.585335023, 5.420297069, 5.227716102, 5.955811615, 4.921598885, 5.016010156, 3.985107995, 5.240890736, 4.895137745, 5.86954838, 5.542878174}	14	5.33059	-6.35302
P42126	TRUE	2	{"DADVQNFVSFISKDSIQK", "VLVEPDAGAGVAVMKFK"}	{6.412781525338477, 6.16591193893569}	6.41278	6.28935	{0.062101505, 3.215729762}	0.0621015	1.63892	{4.670877747, 4.664717104, 4.866178739}	3	4.67088	-6.23292
Q8IY17	TRUE	4	{"DTELAKLPEGTLGHIK", "IQKETPTLQR", "KELVGEYGR", "QTSSIFEAAKQELAK"}	{4.325495844680081, 6.255500733148387, 5.683696454306516, 6.412781525338477}	6.41278	5.9696	{0.14262197, "NA", "NA", 1.534330363}	0.142622	0.838476	{2.247186783, 2.578198547, 1.594189505, 2.299436746, 1.94899962, 3.909583491, 2.420034099, 1.951597329}	8	2.27331	-3.99453
P52948	TRUE	3	{"ETFLTQKLR", "IEQIQCYSAKDR", "LYQTPLELKLK"}	{4.243335606920868, 3.1448234059950027, 6.409390936137703}	6.40939	4.24334	{"NA", 0.191681007, 0.066304637}	0.0663046	0.128993	{0.787258524, 4.719732955, 6.639024153, 0.948512923, 1.219794372, 6.781924735, 6.15544634, 6.735126007, 1.025443674, 0.764281215, 6.150855087, 3.810743993, 5.454529144, 9.642089267, 0.315475396, 0.89755757, 7.243706061, 4.724634575, 0.933481461}	19	4.71973	-6.15345
P62263	TRUE	1	{"TKTPGPGAQSALR"}	{6.405992359675837}	6.40599	6.40599	{0.130559366}	0.130559	0.130559	{4.948151715, 5.172991088, 4.563000345}	3	4.94815	-5.24411
O14874	TRUE	3	{"GGGIAHKDLDR", "SQDGSHLLKSAR", "TVTSFYNQSAIDAAAEKPSVR"}	{5.405992359675837, 6.402585758232588, 5.270528942380718}	6.40259	5.40599	{"NA", 0.16376512, "NA"}	0.163765	0.163765	{1.190977708}	1	1.19098	-2.86245
O60524	TRUE	6	{"AEDYMKTTSNFSGK", "ALQQEKQALK", "DQQQNEIIVKR", "LVSAKQLGVDR", "TTSNFSGKGYIIQK", "VLVSLQKAEDYMK"}	{5.694880192799191, 6.399171093819823, 4.37851162325373, 6.255500733148387, 5.71699089440494, 4.906890595608519}	6.39917	5.70594	{"NA", 0.365081875, "NA", "NA", 2.778883105, 0.209376574}	0.209377	0.365082	{1.084432703, 1.135104378, 1.333055569, 2.881481654, 1.397860821, 1.472981387, 1.269191495, 1.402088941, 2.18642308, 1.058844155, 1.371474291, 1.623736196, 1.729766201}	13	1.39786	-2.73905
Q9UJX4	TRUE	5	{"EEEVSCSGPLSQKQAEFFLSQQASLLK", "KAVVLQAQNQMSEAHK", "KTVEDADMELTSR", "LILTGAESKSNGEEGYGR", "QAEFFLSQQASLLKNDETK"}	{4.944858445807539, 6.266786540694902, 4.990954860396994, 5.2639671806774535, 6.399171093819823}	6.39917	5.26397	{0.09675063, 0.084335748, "NA", 0.084757805, 0.135703548}	0.0843357	0.0907542	{6.116550333, 2.004432413}	2	4.06049	-5.58937
Q7Z3J2	TRUE	2	{"AGTATLAMSEKVR", "FLSKTGISECLPR"}	{6.395748328179034, 6.307428525192248}	6.39575	6.35159	{0.161824435, 0.167698348}	0.161824	0.164761	{3.61456384, 3.665916615, 2.111943374, 3.055177274, 2.720361601, 2.010153817, 2.029702493, 0.108910715, 2.530822416, 3.166732072, 1.717698924, 2.636657864}	12	2.58374	-3.99696
P28370	TRUE	3	{"LIDQQSNKLAK", "LQKMGESSLR", "YKAPFHQLR"}	{6.39231742277876, 3.9636436057811757, -4.485426827170242}	6.39232	3.96364	{"NA", 0.18536828, "NA"}	0.185368	0.185368	{30.89793324, 3.931689689, 15.08783915, 0.196062282}	4	9.50976	-5.68094
Q8TC07	TRUE	6	{"AEAISLQMVKCK", "ILNVDNMKQMIFR", "KDSSSVVEWTQAPK", "SISQEQEKR", "SLIEKDVNR", "SLIEKDVNRTDR"}	{4.007500390521382, 5.141831101412638, 1.1073340441113215, 6.38887833881199, 5.988710903125509, 5.121015400961366}	6.38888	5.13142	{"NA", 0.19575509, "NA", 0.137089345, "NA", "NA"}	0.137089	0.166422	{3.260134757, 2.974732829, 1.112957277, 1.637764646, 1.43946362, 1.655057853, 3.656034549, 1.566301952, 10.21046575, 0.651253332, 1.424947165, 1.178433581}	12	1.60203	-3.54672
P51553	TRUE	2	{"VTAVHKANIMK", "ALKVATVAGSAAK"}	{6.385431037193521, 5.887525270741588}	6.38543	6.13648	{2.709865081, 0.08738647}	0.0873865	1.39863	{1.578630471, 2.08792584, 1.958849146, 1.431873438, 2.252744549, 2.361757552}	6	2.02339	-4.53322
Q8WX93	TRUE	3	{"FKEDLLNNGQPR", "IASDEEIQGTKDAVIQDLER", "QISPKSDHYTIQR"}	{6.385431037193521, 2.8764786808520424, 0.}	6.38543	2.87648	{0.113017983, "NA", "NA"}	0.113018	0.113018	{2.381461156, 2.331191314, 0.987225329, 1.487032109, 2.382878102, 1.716147359, 1.071874042, 2.721228987, 1.690924236, 2.009104873, 0.899819088, 1.938623983, 1.531437859, 1.431767723, 3.349292571, 1.110126111}	16	1.70354	-3.91391
Q9NR99	TRUE	2	{"TLSIKEASFSDR", "VKVVTAPATIR"}	{6.385431037193521, 4.472487771462744}	6.38543	5.42896	{0.154096076, 4.18409008}	0.154096	2.16909	{3.372754678}	1	3.37275	-4.45203
Q15024	TRUE	1	{"IFNNKSSVDLK"}	{6.381975478557301}	6.38198	6.38198	{0.114367334}	0.114367	0.114367	{7.48500083}	1	7.485	-6.03226
Q9UGP8	TRUE	4	{"EIGSINLKK", "IAKAYAALTDEESR", "KNEPPLTCPYSLK", "TIQDLVSLKESDR"}	{5.892746293354848, 3.334974219436253, 1.6390977051952973, 6.377126580002214}	6.37713	4.61386	{0.080899185, 0.132157515, 0.119469511, 0.140005683}	0.0808992	0.125814	{1.988795965, 1.305280465, 1.456637021, 1.844639964, 3.076762975, 1.299860361, 1.186531976, 1.263617411, 1.012911036, 1.190578835, 1.479262237, 0.956772995}	12	1.30257	-4.00909
Q14517	TRUE	11	{"ALEKNTNVEAR", "ATKYEVNIGSSAAK", "DKGTPPQFSSVKVIHVTSPQFK", "GQIFTLEKLDR", "IFVTIADNASPKFTSK", "IVQQLDFEKK", "MLAEKLLQANK", "PYFDSKLNK", "TAKELDR", "YKIVSGDSENLFK", "YSLLDHGEGNFDVDKLSGAVR"}	{6.375039431346925, 5.478971805032942, 4.364572432295856, 4.9818526532897405, 5.572889668420582, 6.17392693199981, 5.902073579310743, 0.5219527031953558, 6.213347281733441, 5.263034405833794, 5.08746284125034}	6.37504	5.47897	{"NA", 3.292290741, "NA", "NA", "NA", 0.074864249, "NA", "NA", "NA", "NA", 0.100248228}	0.0748642	0.100248	{7.141086367, 2.038871826, 0.109896088, 0.120132763}	4	1.0795	-3.84995
Q9UID3	TRUE	2	{"EVSFSNKPYFR", "LTKCVELGAYGQAVR"}	{6.044394119358453, 6.375039431346925}	6.37504	6.20972	{0.168701649, 0.12401612}	0.124016	0.146359	{3.076637005, 3.840256461, 2.663910718, 11.10039633, 1.100179253}	5	3.07664	-4.63275
Q6PI78	TRUE	1	{"SCLLKELHR"}	{6.371558862611964}	6.37156	6.37156	{0.111151851}	0.111152	0.111152	{7.020848738, 4.234129641, 5.23576545}	3	5.23577	-5.5578
Q96GQ5	TRUE	2	{"AFTVKPEGR", "LVLKHYLQR"}	{4.608809242675524, 6.364572432295857}	6.36457	5.48669	{0.136263901, 0.549317574}	0.136264	0.342791	{5.240709524, 5.622199319, 2.444903271}	3	5.24071	-5.26529
Q99715	TRUE	9	{"DELLAAIKK", "GGSTNTGKAMTYVR", "IVEVFDIGPKR", "KIGVLITDGK", "LNTYNDKALALGALQNIR", "SQDDVEAPSKK", "SSDAFRDPAIKLR", "TQPMKVQVECSR", "VTWEPAPGEVKGYK"}	{4.776103988073165, 5.832890014164742, 4.066756211112722, 5.523561956057013, 6.364572432295857, 6.0179219079972635, 4.837943241891027, 5.300123724569015, 5.632268215499513}	6.36457	5.52356	{0.127829383, "NA", 0.137630626, "NA", 0.232861173, "NA", "NA", "NA", "NA"}	0.127829	0.137631	{0.587662629, 0.27262912, 3.733733013, 0.759739991, 0.169934032, 3.877688669, 0.100591783, 4.909770293, 3.732565314, 4.154085478, 0.63889847, 2.701458332, 3.586099351, 3.653643635, 4.758459316, 0.124913812, 0.168632167, 4.15830222, 3.216288779, 0.756627584, 4.009141045, 3.934674668, 0.765597056, 0.515263105, 3.638794927, 0.18822423, 0.509811089, 3.866649991, 3.761077191, 0.507143886, 4.726723767,…	51	3.21629	-4.65311
Q9Y230	TRUE	6	{"EQINAKVAEWR", "FVQCPDGELQKR", "GTEVQVDDIKR", "KGTEVQVDDIKR", "LLIVSTTPYSEKDTKQILR", "VQAGDVITIDKATGK"}	{6.048759311919856, 3.7906975781039955, 3.8787516812677687, 6.125155131322291, 6.364572432295857, 5.224966365000275}	6.36457	5.63686	{0.105281049, 0.151989032, 0.127482406, 0.093250586, 0.141908083, "NA"}	0.0932506	0.127482	{3.59659957, 6.465616984, 3.991327615, 3.618179667, 4.099449931, 4.03951557, 4.049867791, 3.697917227, 4.71218807, 4.811923418, 4.174018512, 5.230100223, 4.228628074}	13	4.09945	-5.45817
P50613	TRUE	3	{"ITATQALKMK", "LADFGLAKSFGSPNR", "ALDVKSR"}	{6.361066488794322, 5.19377174339668, 4.608102153945467}	6.36107	5.19377	{0.078799809, "NA", "NA"}	0.0787998	0.0787998	{0.607588798, 0.576762054, 0.857152564, 0.586933226}	4	0.597261	-2.9221
Q6NUM9	TRUE	3	{"AGGAVLTKATVQSVLLDSAGK", "EKFPQEEAIIDK", "KEYPMYSGEK"}	{6.357552004618085, 6.3110671022555955, 5.666756591884804}	6.35755	6.31107	{0.551589639, "NA", 0.093317096}	0.0933171	0.322453	{11.29871487, 3.226291594, 0.83736159, 0.552013903, 0.855095069, 0.8516911, 0.749162022}	7	0.851691	-3.19012
P48449	TRUE	3	{"EQTGLEAYALGLDTKNYFK", "FTKSISIGPISK", "LSQVPDNPPDYQKYYR"}	{5.902073579310743, 6.3540289380543875, 1.2299497725145299}	6.35403	5.90207	{"NA", 0.125717608, 0.223683178}	0.125718	0.1747	{3.386206453, 3.049237122, 2.963321985, 2.752440397, 1.788449012, 3.271545566}	6	3.00628	-4.57972
Q15392	TRUE	2	{"GLEAICAKFTHESQR", "HVENYLKTNR"}	{5.4724877714627445, 6.350497247084134}	6.3505	5.91149	{0.110191827, "NA"}	0.110192	0.110192	{1.416591013, 1.03723357}	2	1.22691	-3.47694
Q6PCB6	TRUE	2	{"IAAKLAFLPPEPTYTVLAPEQR", "KTYCFDAFPSIDK"}	{6.343407822297814, 1.471823525370421}	6.34341	3.90762	{0.064472294, 0.120309908}	0.0644723	0.0923911	{0.519998182}	1	0.519998	-3.01176
O60701	TRUE	7	{"AADLKYIEACAR", "EKILTTNTWSSELSK", "IFDANTKPNLNLQVLSNPEFLAEGTAIK", "IIDSLFNTVTDKK", "INAWNSPTLPIYEPGLKEVVESCR", "IVQNSNGYKIVTEK", "IVTEKSTVPVR"}	{1.5676845092893208, 2.4136364800232455, 5.7279204545632, 4.689299160535892, 6.336283387864433, 4.950442184031865, 3.1812676879502453}	6.33628	4.6893	{0.108417023, 0.085393193, "NA", 0.147736065, "NA", 0.169050759, 0.084270031}	0.08427	0.108417	{3.633493902, 3.521562074, 3.943206328, 3.379590248, 4.286532226, 2.060217556, 3.511032725, 3.183583222, 3.135006254, 6.950233254, 3.715359176, 3.40554861, 3.514920447, 3.246170577, 3.165409235, 2.893295554, 3.560392293}	17	3.51103	-5.38073
Q7L1Q6	TRUE	4	{"FLDASGAKLDYR", "KELQKELQEQMSR", "LMELFPANKQSVEHFTK", "YFTEAGLKELSEYVR"}	{6.334169754795724, 5.842978831788326, 4.65156826455465, 5.705977901682522}	6.33417	5.77448	{0.218143494, 4.422242761, 0.200661888, "NA"}	0.200662	0.218143	{0.97135217, 0.96684836, 1.029050513, 0.875828914, 0.733730359, 1.09018024, 0.817965189, 0.886223309, 1.000330015, 0.968498723, 0.916775847, 1.150616664, 3.943675163}	13	0.968499	-2.27098
O60613	TRUE	1	{"GCCQEEAQFETKK"}	{6.334022908204502}	6.33402	6.33402	{0.053030241}	0.0530302	0.0530302	{3.425052227, 2.699644276, 2.629719097}	3	2.69964	-5.66981
P17980	TRUE	15	{"ACAAQTKATFLK", "CAVIKTSTR", "CTDDFNGAQCKAVCVEAGMIALR", "DAFALAKEK", "EKAPSIIFIDELDAIGTKR", "EKFENLGIQPPK", "FDSEKAGDR", "GVLMYGPPGTGKTLLAR", "IKENSEKIK", "KMNVSPDVNYEELAR", "LKPGDLVGVNK", "LLDSEIKIMK", "QEKMATVWDEAEQDGIGEEVLK", "VKAMEVDERPTEQYSDIGGLDK", "VTHELQAMKDK"}	{1.661323126926284, 1.2005329873727086, 1.767727847936893, -1.9820193108573796, 1.4229928096308957, -3.1033081549901698, -4.278310060660985, 0., -8.930737337562887, 6.332707933640606, 0.32579961926792245, -1.5910461389949773, -0.331843563752445, 0.703798730231007, -0.36857818818618376}	6.33271	0	{3.773069162, 0.251264717, 3.029277477, 4.803051215, 3.225472808, "NA", 3.757874389, 2.529276838, "NA", 0.193701766, "NA", "NA", "NA", 0.139682131, "NA"}	0.139682	3.02928	{3.217504466, 3.264836377, 3.747671665, 0.940822915, 3.245970988, 3.756100174, 2.983086774, 4.451930525, 2.88861557, 4.674884957, 3.145681555, 3.009202781, 3.569056875, 4.006186755, 3.528787575}	15	3.26484	-4.54679
P13716	TRUE	1	{"DAAKSSPAFGDR"}	{6.329123596291566}	6.32912	6.32912	{0.063163656}	0.0631637	0.0631637	{3.754542472}	1	3.75454	-5.8934
Q9NZJ4	TRUE	4	{"GKITDGDR", "IEQLKTTSCLK", "KCAHLGCAEEK", "QIGLKNEASLK"}	{2.225544314749793, 4.252276221244623, 6.129283016944967, 6.321928094887362}	6.32193	5.19078	{"NA", "NA", 0.148868329, "NA"}	0.148868	0.148868	{3.877427753, 3.639937333}	2	3.75868	-4.65812
P49643	TRUE	2	{"HSDPELLKQK", "SVENLGVSYVKGTEQYQSK"}	{6.048759311919856, 6.318316841334984}	6.31832	6.18354	{0.071810904, 0.135430807}	0.0718109	0.103621	{0.240207785, 0.632466833}	2	0.436337	-2.60317
Q9Y3A6	TRUE	1	{"LEDILESINSIKSR"}	{6.318226348352274}	6.31823	6.31823	{0.126747248}	0.126747	0.126747	{4.157814836, 4.164229543, 3.79835809}	3	4.15781	-5.0358
Q99436	TRUE	3	{"ATEGMVVADKNCSK", "CEKGTTAVLTEK", "KTGTTIAGVVYK"}	{6.316753558770073, 4.800970800576481, 5.632268215499513}	6.31675	5.63227	{0.041491734, 0.047072676, "NA"}	0.0414917	0.0442822	{3.945685458, 4.387752861, 4.325017984, 4.540031381}	4	4.35639	-6.71416
O95340	TRUE	4	{"AGEIKGFTGIDSDYEKPETPER", "DVKGLYK", "KDLYEPTHGGK", "LTPLELKQK"}	{-1.261328083883391, 4.954196310386876, 6.314696525656286, 3.415795018351585}	6.3147	4.185	{0.140906388, "NA", 0.077662632, 0.105893491}	0.0776626	0.105893	{0.941136887, 1.263190828, 1.996787298, 1.203573526, 2.072411977, 1.453360651, 1.01453803, 1.043337331, 1.680687209, 1.42839564, 2.003587126, 1.071440366}	12	1.34579	-4.11509
P42285	TRUE	4	{"AIPGVVEKVK", "DAGDLAKGDQK", "TVLQMDELKCR", "VQSVETVEGCTHEVALPAEEDYLPLKPR"}	{6.116863757690899, 5.632268215499513, 6.314696525656286, 5.169925001442312}	6.3147	5.87457	{"NA", 0.00462963, 0.107946833, "NA"}	0.00462963	0.0562882	{0.79490436, 0.792660591, 0.661436712, 0.652521162, 0.684972474, 0.560816819, 0.746584321, 0.619665505, 0.918655819}	9	0.684972	-7.20901
O95980	TRUE	2	{"DVCEQIFSSKSESR", "NDISKVCR"}	{6.3110671022555955, 4.82781902461732}	6.31107	5.56944	{0.200084224, 0.166263608}	0.166264	0.183174	{3.536819389, 3.123566621, 2.589612376, 2.864889257, 2.793272685, 3.071078758, 4.947200039, 1.01248891, 66.12626613, 2.644168891, 3.951684108}	11	3.07108	-4.2072
P12956	TRUE	3	{"AIVEKLR", "ILELDQFKGQQGQK", "NIYVLQELDNPGAKR"}	{4.84799690655495, 6.2964574073712445, 0.}	6.29646	4.848	{"NA", "NA", 0.113069532}	0.11307	0.11307	{2.892936565, 2.6305575, 3.205181639, 2.904365113, 2.988217173, 2.851854687, 2.817930756, 3.219913842, 3.180292949, 2.638733085, 3.165828304, 2.782277943, 3.163270184, 3.143881295, 2.725012653, 2.676827405, 3.278377167, 3.455296186, 2.378132245, 2.976207763, 3.212372355, 2.75666104, 2.596358426, 3.192035989, 2.967203369}	25	2.9672	-4.71382
Q96S44	TRUE	1	{"FLSGLELVKQGAEAR"}	{6.2964574073712445}	6.29646	6.29646	{0.07021757}	0.0702176	0.0702176	{2.458568544, 1.417429551, 1.527110367}	3	1.52711	-4.44283
Q9Y277	TRUE	4	{"AAKDVFNK", "DVFNKGYGFGMVK", "LTLDTIFVPNTGKK", "SKLSQNNFALGYK"}	{1.4394432266701653, 0.6283692882363556, 0.6492432520534189, 6.2964574073712445}	6.29646	1.04434	{"NA", 2.67720206, 0.157395894, 0.096533114}	0.0965331	0.157396	{4.635493163, 3.805985424, 4.47012635, 4.706556794, 4.636244284, 4.809989285, 6.298622821, 4.504512344, 4.580959093, 5.481510588}	10	4.63587	-5.58567
Q9Y6Y8	TRUE	8	{"CTWFYKGDTDSR", "DLNLSKCPGPLAVANGVVK", "GQEQSAQKTK", "IANFVEHKAAK", "IDENYSLPTCKGFFNIYHPLDPVAYR", "SLDDGKVSR", "VVESPDFSKDEDYLGKVGMLNGGR", "VVESPDFSKDEDYLGK"}	{5.247927513443585, 4.643856189774725, 1.5000807698749232, 6.2964574073712445, 6.255500733148387, 6.149747119504682, 0.5245266468591822, 2.7311049427449636}	6.29646	4.94589	{0.126478293, "NA", "NA", "NA", "NA", 0.139418532, "NA", 0.103648881}	0.103649	0.126478	{2.978162407, 3.359471147, 2.321136494, 2.477641353, 2.79430875, 3.204867323, 2.977202511, 6.699136026, 2.920295947, 3.790195747, 2.091953024, 3.166104175}	12	2.97768	-4.84441
Q9NPH2	TRUE	3	{"EGGVLKVHPTSTR", "VFVGGDDFKSGQTK", "YVPYVGDSKR"}	{5.791814071161826, 6.292781749227847, 5.929709044208956}	6.29278	5.92971	{"NA", 0.171391565, "NA"}	0.171392	0.171392	{2.083481014}	1	2.08348	-3.60363
P00492	TRUE	2	{"DLNHVCVISETGKAK", "LKSYCNDQSTGDIK"}	{6.28169825009883, 5.388334291589291}	6.2817	5.83502	{0.110860139, 0.119871016}	0.11086	0.115366	{0.041816601, 4.026464674, 4.106292551, 2.733859424, 3.332453477, 3.273070063}	6	3.30276	-4.89686
P21796	TRUE	7	{"DVFTKGYGFGLIK", "LTFDSSFSPNTGKK", "LTLSALLDGK", "NVNAGGHKLGLGLEFQA", "TKSENGLEFTSSGSANTETTK", "VNNSSLIGLGYTQTLKPGIK", "VTGSLETKYR"}	{1.685364397678994, 1.4073635713934227, -1.0103573775759505, 0.6289058483087533, 6.28169825009883, 6.074676686294496, 2.909313257875374}	6.2817	1.68536	{0.128415766, 0.148476419, "NA", "NA", 0.061405094, 0.055250863, 0.066573768}	0.0552509	0.0665738	{4.695226042, 5.466051975, 0.117939535, 5.113727285, 4.993157596, 4.919372625, 5.112484704, 5.058667676, 5.473229966, 5.517571632, 5.326011359, 5.036399266}	12	5.08558	-6.52427
Q8TEQ6	TRUE	3	{"GCYLATGSKDQTIR", "GGGIDPTVKER", "VKDLIVSGDEK"}	{2.816416595547241, 6.28169825009883, 4.877744249949003}	6.2817	4.87774	{0.197949386, 0.812426814, "NA"}	0.197949	0.505188	{1.386380445, 1.324010488, 2.453341798, 1.914245766, 3.033416001, 1.097075956, 0.990301232, 1.786037804, 1.418972441, 0.04927997, 0.101686987, 0.960769077, 1.587114241, 2.640623519, 2.209535007, 1.0133202, 0.046316682}	17	1.38638	-2.80812
P04899	TRUE	10	{"EDGEKAAR", "EVKLLLLGAGESGK", "FEDLNKR", "FEDLNKRK", "ITHSPLTICFPEYTGANKYDEAASYIQSK", "KDLFEEK", "MIDKNLREDGEK", "NLREDGEKAAR", "NNLKDCGLF", "STIVKQMK"}	{-1.1640659233447432, 5.292781749227846, -1.372176284764646, -1.319494594371609, 0.7972307047838967, 1.9778610227307516, -0.9353909185769235, -7.004501392234941, -3.5363724344925314, 6.277984747299765}	6.27798	-1.04973	{"NA", 0.098439464, "NA", "NA", "NA", "NA", "NA", "NA", "NA", 0.174199467}	0.0984395	0.136319	{2.255628659, 2.430225295, 2.096636703, 2.14370212, 3.360914296, 2.468871946}	6	2.34293	-4.57293
P33176	TRUE	4	{"QENTQTEQKLSGK", "TGAEGAVLDEAKNINK", "VFQSSTSQEQVYNDCAKK", "VSKTGAEGAVLDEAK"}	{1.754831719033688, 6.209453365628951, 6.266786540694902, 1.1541709301277603}	6.26679	3.98214	{0.09824778, "NA", 0.050028863, 0.068904393}	0.0500289	0.0689044	{3.149396004, 2.280215634, 2.642047357, 3.115219471, 2.337177881, 2.572623286, 2.06038985, 2.451760397, 2.754008267, 2.47377505, 3.059390914, 1.946908748, 2.384394763, 2.149061751, 2.736342823, 2.219360843, 2.648740416, 2.911331481, 3.147030236, 2.578110764, 2.817847759, 2.601435167, 2.247031211, 1.943970214, 2.283359405, 2.287565075, 2.307979417, 2.780833137, 3.012426476, 1.276529803, 2.69411036…	35	2.57811	-5.68741
P00558	TRUE	25	{"AAVPSIKFCLDNGAK", "AEKNGVK", "AEPAKIEAFR", "ALMDEVVKATSR", "ASLSKLGDVYVNDAFGTAHR", "DASGNKVK", "DCVGPEVEKACANPAAGSVILLENLR", "DLMSKAEK", "DVLFLKDCVGPEVEK", "FHVEEEGKGK", "GTKALMDEVVK", "ITLPVDFVTADKFDENAK", "IVKDLMSK", "KELNYFAK", "KYAEAVTR", "LTLDKLDVKGK", "NGVKITLPVDFVTADKFDENAK", "SLLGKDVLFLK", "TGQATVASGIPAGWMGLDCGPESSKK", "TGQATVASGIPAGWMGLDCGPESSKK", "VDFNVPMKNNQITNNQR", "VDFNVPMKNNQITNNQ…	{-0.20831723612472508, -0.7339817357273848, 0.5483787327981637, -0.09885338692628537, 2.5789885996765234, -1.0934866288781095, -0.12988028254690984, 6.177917792195844, 1.0740005814437772, 6.259272487037595, 2.8309525919803016, 1.0751874963942194, 5.84799690655495, 1.209069011669398, 0.7973477487022229, -0.11607696593860828, 0.24843702962083583, 3.4322443544458374, -0.13900042824741174, -0.2195663…	6.25927	0.248437	{"NA", "NA", 0.125990178, 0.136978566, "NA", "NA", 8.23383657, "NA", 0.197470206, "NA", 0.11950202, "NA", "NA", 0.110342029, "NA", "NA", "NA", 0.07553846, 0.127894696, 0.127894696, 4.491608063, 4.491608063, "NA", "NA", "NA"}	0.0755385	0.127895	{6.555323444, 5.831149464, 5.138869811, 5.212436889, 6.377877281, 5.473656509, 5.814234012, 5.901250091, 103.9854698, 6.219590096, 6.348331711, 5.569114594, 6.274628686, 5.38544293, 5.490319844, 5.611727296, 5.465691256, 6.097934756, 5.271637374, 5.235113145, 5.404639373, 5.07629984, 5.466546915}	23	5.56911	-6.20409
P00338	TRUE	17	{"DQLIYNLLKEEQTPQNK", "DYNVTANSKLVIITAGAR", "EVHKQVVESAYEVIK", "FIIPNVVKYSPNCK", "ISGFPKNR", "IVSGKDYNVTANSK", "KSADTLWGIQK", "LKGEMMDLQHGSLFLR", "LKKSADTLWGIQK", "NVNIFKFIIPNVVK", "QVVESAYEVIKLK", "SADTLWGIQKELQF", "TLHPDLGTDKDKEQWK", "TPKIVSGK", "ATLKDQLIYNLLKEEQTPQNK", "ATLKDQLIYNLLK", "ATLKDQLIYNLLKEEQTPQNK"}	{2.6410905130996665, 6.255500733148387, 4.02099708129504, 0.3625700793847084, 6.215143189704923, 3.1543281463912938, 3.1542006491492955, 3.7421796884828, 5.028230623863016, 2.269760269022107, 2.7123875714455403, 5.848885039129073, 1.6026645024546151, 2.1177535314921396, 4.5897720626325365, 4.986385110453593, 5.1667872449510535}	6.2555	3.74218	{0.058165527, 0.088297631, 0.058660049, 0.089909913, 0.049806, 0.072424939, 0.070295088, 0.074054289, "NA", 0.069138468, 0.070633595, 0.063242788, "NA", 0.087487928, "NA", 0.044913984, "NA"}	0.044914	0.0702951	{5.559509957, 5.146665563, 5.292866904, 4.994212212, 5.034884154, 5.40031069, 5.537149047, 4.196696377, 4.988961079, 5.276568363, 5.309151957, 4.878796298, 5.082291095, 5.344020333, 4.998638958}	15	5.14667	-6.84033
Q13459	TRUE	5	{"DLHNQMIKSIK", "IEDGEDLKHDFER", "VTATKDSTTSDVIK", "YVKMYENQQLGK", "SVKEAGSSGR"}	{4.8875252707415875, 4.0566573952358285, 6.25171909260596, 5.902073579310743, 6.0179219079972635}	6.25172	5.90207	{0.199251955, 0.133265344, "NA", 0.180357478, 0.941037662}	0.133265	0.189805	{1.608302058, 1.700659844, 4.779947824, 0.874324794, 1.592118026, 3.004660402, 1.269998464, 1.396281938, 1.06299695, 1.607487195, 2.287110606, 4.921336257, 2.185082071, 2.265437842, 2.04241923, 1.461728819, 1.411888402, 0.994527266, 1.47151288, 2.685999169, 1.279945026, 3.882464839, 1.257493062, 2.318130689, 0.652040413, 1.496861071, 1.100026658, 2.112282768}	28	1.5998	-3.58552
Q13885	TRUE	4	{"ALTVPELTQQMFDSKNMMAACDPR", "ESESCDCLQGFQLTHSLGGGTGSGMGTLLISKIR", "ESESCDCLQGFQLTHSLGGGTGSGMGTLLISKIREEYPDR", "KESESCDCLQGFQLTHSLGGGTGSGMGTLLISK"}	{6.25171909260596, 5.940166750482818, 5.626439136697316, 5.620586410451877}	6.25172	5.7833	{0.113327817, "NA", "NA", "NA"}	0.113328	0.113328	{6.24032901}	1	6.24033	-5.78305
O43143	TRUE	8	{"FEDCSSAKTILK", "IFEPPPPKK", "IIAKLQSK", "LQSKEYSQY", "LYTEKAYK", "SNLGSVVLQLKK", "TCTDIKPEWLVK", "TRPGKCFR"}	{3.7990873060740036, 0., 6.24412594328373, 4.1951971393271075, 3.060879638544176, 6.0179219079972635, 1.8316730906148586, 5.9567880958019686}	6.24413	3.99714	{0.083737361, "NA", 0.053488762, 0.047645614, 0.057908646, 0.057015756, "NA", "NA"}	0.0476456	0.0570158	{1.601835244, 1.805139435, 1.49531845, 1.247226833, 1.103350492, 1.316829187, 1.566610694, 2.02293286, 1.826701454, 1.553971598, 1.720015781, 1.366559585}	12	1.56029	-5.03333
O43920	TRUE	1	{"WLTIQSGEQPYKMAGR"}	{6.24412594328373}	6.24413	6.24413	{0.069103156}	0.0691032	0.0691032	{6.128672203, 4.422640528}	2	5.27566	-6.25446
P49848	TRUE	2	{"EITEACVGSCEAKR", "LTTSDIDYALKLK"}	{6.236492618381302, 4.254724641534569}	6.23649	5.24561	{0.142074685, 0.135066873}	0.135067	0.138571	{4.020242163, 1.789991428}	2	2.90512	-4.42685
Q14332	TRUE	1	{"VLKVPSYLSYK"}	{6.236492618381302}	6.23649	6.23649	{0.304843038}	0.304843	0.304843	{1.734903427, 1.573607485}	2	1.65426	-2.44004
Q9UJX3	TRUE	4	{"AGDNKNSVLK", "AISTICSLEKK", "KAELLSR", "NAVSKYTMALQQK"}	{5.954196310386876, 6.232660756790275, 4.74416109557041, 6.221103725367876}	6.23266	6.08765	{0.080962181, 0.480816972, 0.088989806, 0.097140577}	0.0809622	0.0930652	{2.291962484, 2.175819766, 1.213672607, 1.475429527, 1.525892187, 8.787792782, 1.322320991, 3.518975251}	8	1.85086	-4.5148
Q68DK2	TRUE	3	{"DHDKALQLLR", "SESVEEKGGGPPR", "MNHPFGKEEAASQK"}	{5.121015400961366, 6.22881869049588, 6.157852169141738}	6.22882	6.15785	{"NA", 0.633628396, "NA"}	0.633628	0.633628	{2.957320485}	1	2.95732	-2.22258
Q99832	TRUE	8	{"CAMTALSSKLISQQK", "GKATISNDGATILK", "GMDKLIVDGR", "KTFSYAGFEMQPK", "QLCDNAGFDATNILNKLR", "TATQLAVNKIK", "TIPGKQQLLIGAYAK", "YNFFTGCPKAK"}	{4.205165549072624, 2.512235982980471, 0.6540041451508077, 5.760220946466509, 5.353836968290195, 5.608809242675524, 6.22881869049588, 2.7641115365055655}	6.22882	4.7795	{"NA", 0.083533315, 0.477933059, 0.123864856, "NA", 0.072760203, 0.141430218, "NA"}	0.0727602	0.123865	{2.872399729, 3.414694567, 2.86752025, 3.638291126, 3.754819687, 3.986318524, 3.84536513, 3.329709425, 2.565611153, 3.646962849, 3.02202198, 3.552572392, 3.328775774, 3.710281012, 3.346070163, 3.459260099, 2.948231209, 3.505601192, 3.077508415}	19	3.41469	-5.55246
P21589	TRUE	1	{"LFTKVQQIR"}	{6.221103725367876}	6.2211	6.2211	{0.115510867}	0.115511	0.115511	{4.421809586, 4.561857661, 5.49174652, 4.813160533, 4.416099913, 4.420088301, 4.198092305}	7	4.42181	-5.25854
Q8WX92	TRUE	2	{"ACAVEVKR", "VAPSKLEALQK"}	{1.8137706857940992, 6.221103725367876}	6.2211	4.01744	{"NA", 0.170689833}	0.17069	0.17069	{1.498265084, 0.550820026, 1.746169732, 72.06618443, 1.173221488}	5	1.49827	-3.13384
Q8IV08	TRUE	5	{"LMYQELKVPAEEPANELPMNEIEAWK", "LMYQELKVPAEEPANELPMNEIEAWK", "QLQTLAPKGVNVR", "TPDLKALLNVVDNAR", "VNHNKYMVTER"}	{1.5068543857449876, 1.2917661243771101, 6.21723071622067, 4.643856189774725, 5.439623137557117}	6.21723	4.64386	{0.072622564, 0.072622564, "NA", "NA", "NA"}	0.0726226	0.0726226	{0.108856719, 0.388774811, 0.438109836}	3	0.388775	-2.42044
O75843	TRUE	2	{"AAILEKMPLVER", "EVIQKECAHIR"}	{6.213347281733441, 6.104336659814736}	6.21335	6.15884	{0.784072386, "NA"}	0.784072	0.784072	{4.211819364}	1	4.21182	-2.42538
P07355	TRUE	23	{"ASMKGLGTDEDSLIEIICSR", "ASMKGLGTDEDSLIEIICSR", "AYTNFDAERDALNIETAIKTK", "DALNIETAIKTK", "DLYDAGVKR", "GDYQKALLYLCGGDD", "KELASALK", "KGTDVPK", "KLMVALAK", "LMVALAKGR", "LSLEGDHSTPPSAYGSVKAYTNFDAER", "LYDSMKGK", "SALSGHLETVILGLLKTPAQYDASELK", "SEVDMLKIR", "SLYYYIQQDTKGDYQK", "SVPHLQKVFDR", "TDLEKDIISDTSGDFR", "TDLEKDIISDTSGDFRK", "TKGVDEVTIVNILTNR", "VYKEMYK", "VYKEMYK", "YGKSLYYYIQQDTK", "STVHE…	{1.2703977942472804, 0.9716181986301774, 0.2722235772884542, 1.231795831679903, 1.080731272112857, 0.27462238010900547, -0.5686606883920556, 1.4926174380910706, 6.213347281733441, 2.30112986326985, -1.1295031281038925, 1.2772282874165484, 1.469241984328405, 1.960061254629856, -0.17048342801823704, 3.9287832014573607, 0.7776075786635519, 0.6834023177507977, -0.11726605216974882, 0.4646195281294041…	6.21335	0.777608	{"NA", "NA", "NA", 2.876742486, 0.575027368, 3.498908552, "NA", "NA", "NA", 0.156412148, 0.584399481, 0.092275033, 5.541068924, 6.108219404, 4.610565333, 0.169865271, 0.240290029, 2.292448634, 4.773856667, 3.367950187, 3.367950187, 3.253931784, 3.628707719}	0.092275	3.25393	{5.095680827, 4.793983567, 5.11439713, 4.776742217, 5.291778569, 4.914109718, 4.549105172, 5.365247987, 4.984106599, 4.764598343, 5.023412611, 4.822889791, 4.905537709, 4.792809232, 5.086639435, 5.25678152, 5.352749395, 4.961458781, 4.848783061, 5.318023215, 4.679041511, 5.082683}	22	4.97278	-5.75197
Q5MNZ6	TRUE	2	{"IATASEKGTLIR", "VYNTDPLKEK"}	{1.7308184444181856, 6.209453365628951}	6.20945	3.97014	{0.100629777, "NA"}	0.10063	0.10063	{1.049298557}	1	1.0493	-3.3823
P27105	TRUE	2	{"ALKEASMVITESPAALQLR", "DVKLPVQLQR"}	{6.201633861169651, 5.217230716220669}	6.20163	5.70943	{0.089083064, "NA"}	0.0890831	0.0890831	{2.406316593, 2.458677644, 2.512917895, 0.876476044}	4	2.4325	-4.77114
Q27J81	TRUE	2	{"AHKSVQANLDQSQR", "LFSFPAAKPK"}	{6.201633861169651, 0.5766472325091525}	6.20163	3.38914	{0.742637515, "NA"}	0.742638	0.742638	{3.236767168, 1.993023625, 2.018407473, 2.878623842, 5.328699228, 2.931501792, 4.725569981, 3.409466154, 12.91271709, 1.981242196, 3.173355393}	11	3.17336	-2.09528
Q99460	TRUE	12	{"LEGIVNKMFQR", "NNNTDLMILKNTK", "QCVENADLPEGEKKPIDQR", "TSSAFVGKTPEASPEPK", "TVGTPIASVPGSTNTGTVPGSEKDSDSMETEEKTSSAFVGK", "TVGTPIASVPGSTNTGTVPGSEKDSDSMETEEK", "TVGTPIASVPGSTNTGTVPGSEKDSDSMETEEKTSSAFVGK", "TVGTPIASVPGSTNTGTVPGSEKDSDSMETEEK", "VINDKHDDVMAK", "VINDKHDDVMAK", "VMPAQLKVLTMPETCR", "VSTAVLSITAKAK"}	{5.837943241891026, 6.201633861169651, 3.4024085037618756, 1.9914548908669913, 0.9690470716710878, 0.9631109011669818, 0.9254780567336885, 0.08896143392781974, 0.14438990933517493, -4.1939287126911955, 1.7262391875731478, 2.5923260832331163}	6.20163	1.34764	{0.073291448, 3.734978976, 0.084099567, 2.798633405, "NA", "NA", "NA", "NA", 0.132793773, 0.132793773, 0.134648684, 3.414749543}	0.0732914	0.133721	{4.636158714, 3.127210957, 3.886916925, 3.873394504, 0.575346961, 4.156789527, 4.205384253, 6.475695596, 3.587552363, 3.906247542, 6.447551362, 4.104042794, 4.157316324, 4.0318437, 2.971025155, 3.729288518, 3.787408139, 3.534534332, 3.835846206, 3.624382387, 4.560499297}	21	3.88692	-5.72884
Q03519	TRUE	2	{"QDLGFFQETKTGELNSR", "YKEALEQCR"}	{1.3748484091631452, 6.199755876276051}	6.19976	3.7873	{0.083590605, 0.07034824}	0.0703482	0.0769694	{2.215094326, 30.27587307, 3.368778017, 3.507914595, 2.416980158}	5	3.36878	-5.58157
O00186	TRUE	8	{"DKVSLIKDE", "DKVSLIKDE", "GKTHSQLLIIDR", "IKATVFDDCKK", "KLEDYYKIDEK", "LDSKEWPYCSQCPAVWNGSGAVSAR", "LIQNVKIENESDMIR", "TEQDLALGTDAEGQKVK"}	{-1.3248361478609891, -1.6815326769573675, 5.185866545311335, 4.596935142387233, 0.6145067763351715, 6.193771743396681, 0.762823762087232, 1.736965594166206}	6.19377	1.24989	{"NA", "NA", 0.108734351, "NA", "NA", 0.076845331, 0.129935587, 0.104282715}	0.0768453	0.106509	{3.408567827, 2.894917262, 3.111133738, 3.54349378, 3.211980012, 2.748888395, 3.477307118, 3.831534866, 2.466952337, 2.534812316, 2.762569706, 2.863451095, 4.088655198, 3.582699797}	14	3.16156	-5.36253
P53992	TRUE	1	{"GVLNSPVKAVR"}	{6.193771743396681}	6.19377	6.19377	{0.13749132}	0.137491	0.137491	{1.882638303, 1.868706547, 2.020779637, 2.185365512, 1.955041876, 1.545517636, 1.541152672, 2.45768667, 2.25951196, 2.208201488, 4.378844512, 5.905832164}	12	2.10307	-3.93509
Q9BZ67	TRUE	1	{"LLYEEAKGNVLAAR"}	{6.193740091198488}	6.19374	6.19374	{0.073089824}	0.0730898	0.0730898	{0.786023867}	1	0.786024	-3.42683
P53990	TRUE	2	{"IVADQLCAKYSK", "LQSEVAELKIVADQLCAK"}	{6.181897643108389, 5.343407822297814}	6.1819	5.76265	{0.129772839, 0.091737547}	0.0917375	0.110755	{1.2699867, 0.61350372, 1.528987041, 1.437398183, 1.35228145, 1.418638649, 1.105142734}	7	1.35228	-3.88174
Q96N66	TRUE	2	{"KAASQPTSLAPEK", "KEMASGFSK"}	{3.968530862624954, 6.177917792195844}	6.17792	5.07322	{0.212113582, 0.037399066}	0.0373991	0.124756	{4.284701743, 4.128436456, 4.554612682}	3	4.2847	-6.84005
Q9NXV2	TRUE	1	{"ELHNTPYGTASEPSEKAK"}	{6.169925001442312}	6.16993	6.16993	{0.063411313}	0.0634113	0.0634113	{0.561833388, 0.418534679}	2	0.490184	-2.95051
Q15008	TRUE	3	{"DAMMAKAEYLCR", "IGDKEGALTAFR", "KGDLLLNR"}	{5.9259994185562235, 6.157852169141738, 0.5158381400663359}	6.15785	5.926	{0.053918498, "NA", 0.091091896}	0.0539185	0.0725052	{3.875901483, 3.492518789, 4.01400954, 3.889708205, 4.33662755, 3.822249905, 0.978897142, 3.934733652, 3.847509462, 4.578799464, 4.170377967}	11	3.88971	-6.17274
Q9H2G2	TRUE	2	{"AQNKETSVLAAAK", "CLEKNVDAR"}	{6.149747119504682, 6.078951341394822}	6.14975	6.11435	{"NA", 0.117632085}	0.117632	0.117632	{2.014274579, 1.390239516, 1.622070389, 2.809427985, 1.63029043, 1.578344876, 2.299425135, 3.435672902, 1.309597773, 1.120902142, 1.772656291, 2.128088841, 2.041593932, 4.591710921, 1.974214978, 1.866794702, 0.100914463, 1.49755047, 0.528349246, 1.703389402}	20	1.73802	-3.88509
O94813	TRUE	1	{"ITKTDFAGLR"}	{6.145677455195636}	6.14568	6.14568	{0.102355763}	0.102356	0.102356	{8.319565794}	1	8.31957	-6.34484
P46060	TRUE	1	{"SKGAVAIADAIR"}	{6.145677455195636}	6.14568	6.14568	{0.135699238}	0.135699	0.135699	{0.911072855, 1.467579429, 2.111598913, 1.458501313, 1.463763367, 1.371334354, 1.132989042, 1.038446588, 1.30875561, 1.547193775, 0.368456128, 1.19081747, 2.350946789, 1.276385636, 1.863691195, 2.447306778, 1.590541912}	17	1.4585	-3.426
Q11201	TRUE	3	{"EKKPNNLNDTIK", "KTGVHDADFESNVTATLASINK", "VVPGNVDPMLEKR"}	{5.596935142387233, 5.4329594072761065, 6.141596278383819}	6.1416	5.59694	{"NA", 0.086968973, 0.168990439}	0.086969	0.12798	{1.367142175, 0.862840945, 4.352278805}	3	1.36714	-3.97452
Q567U6	TRUE	9	{"AIETKEEMGDYIR", "IESKADPSILQNLR", "IQSLMTKMTAMANEESR", "KTALPAGLSATEK", "LQQEIENLKAER", "QIAQKTK", "SQEQEFKAHCR", "TVVDLSEVYKPR", "TYSLPEDDDFIKR"}	{6.141596278383819, 5.9818526532897405, 5.405992359675837, 4.807354922057605, 5.95884267524324, 4.336283387864433, 5.307428525192247, 5.754887502163469, 4.014928864485091}	6.1416	5.40599	{"NA", "NA", 0.140947479, "NA", "NA", "NA", 0.157185741, 4.218258361, "NA"}	0.140947	0.157186	{4.632265125, 3.693886048, 12.44928881, 3.11957848, 5.202674199, 1.741279704}	6	4.16308	-4.88442
Q96A65	TRUE	5	{"GKISSLVK", "ISSLVKDASVPLIDVTNLPTPR", "KFLDTSHYSTAGSSSVR", "QVPQKLEQCMASK", "AAEAAGGKYR"}	{4.897240425574799, 6.141596278383819, 5.430313722307478, 1.0310972967449956, 5.910123091215717}	6.1416	5.43031	{"NA", "NA", "NA", "NA", 0.351464972}	0.351465	0.351465	{2.940128839, 2.572088977, 2.53855361, 3.795168496, 3.497210705, 3.295062139, 3.334156949, 3.059641633, 3.089021936, 3.586359074, 3.201539718, 3.123717704, 3.736335079, 3.275289192}	14	3.23841	-3.20383
P35611	TRUE	3	{"GSDSIAYDKGEK", "QDFNMMEQKK", "VLIQKNLGPK"}	{1.7429148604973927, 2.971968169728576, 6.137503523749936}	6.1375	2.97197	{0.188655868, "NA", 3.476244197}	0.188656	1.83245	{1.364626116, 1.950467538, 1.585462784, 0.993430202, 1.384355981, 0.890475128, 1.113796699, 1.104807658, 1.418607401, 1.303721938, 1.493956073, 1.200527016}	12	1.33417	-2.82212
Q5W0V3	TRUE	4	{"GVPNVISEDTLKGQDSLSTDTGQSR", "IVNSFLCLVPDDAKSSYHVEGTGYDTYLR", "SLASKGVPNVISEDTLK", "TAAVALAKAVHER"}	{6.137503523749936, 5.578938713093387, 6.104336659814736, 6.121015400961366}	6.1375	6.11268	{0.125766296, "NA", 0.228980479, 4.174682438}	0.125766	0.22898	{1.23153337, 1.587363487, 1.490321723, 1.506609567, 2.248183446}	5	1.50661	-3.58249
Q9Y5P6	TRUE	1	{"VEEPSKYGVVVCEADTGR"}	{6.133399125417199}	6.1334	6.1334	{0.108092304}	0.108092	0.108092	{5.020245759, 4.185606091, 4.616589346}	3	4.61659	-5.41649
Q9Y5W7	TRUE	5	{"ATEPASPLVPFLQKFAEPR", "CIGEETKYESIR", "SLQDKQK", "TMGQKLK", "TYCLDESIDKIR"}	{5.82781902461732, 5.465391912164176, 5.169925001442312, 4.584962500721157, 6.133399125417199}	6.1334	5.46539	{0.20312738, 0.186676151, "NA", "NA", 0.247663994}	0.186676	0.203127	{4.646416914}	1	4.64642	-4.63751
P25789	TRUE	6	{"ATCIGNNSAAAVSMLKQDYK", "ENGKTVIR", "IYKLNEDMACSVAGITSDANVLTNELR", "QDYKEGEMTLK", "QKEVEQLIK", "VLNKTMDVSK"}	{6.125155131322291, 0.7142315416256103, 5.112700132749363, 5.008988783227255, 0.8901223822276266, 2.6946738724497674}	6.12516	3.85183	{0.107903646, "NA", "NA", "NA", "NA", 0.100937424}	0.100937	0.104421	{5.085518243, 4.561349609, 4.169775882, 4.369796904, 4.352631839, 4.447346666, 3.45508312, 4.991405177, 3.826511538, 0.188709216}	10	4.36121	-5.4332
O94822	TRUE	5	{"GDILGEKLVNLADCLCNEDLESR", "IIEKACPSSDK", "KKPLEDLVCK", "QSIVQAKPLEIAK", "SISSDEVKPHYK"}	{5.185866545311335, 6.121015400961366, 6.053111336459563, 6.004501392234941, 4.9354597478052895}	6.12102	6.0045	{"NA", 0.305425057, "NA", "NA", 0.185780784}	0.185781	0.245603	{0.983687227, 1.123908015, 0.902774703, 0.907614876, 0.906323365, 0.684369085, 0.992476696, 0.78435531, 0.925873314}	9	0.907615	-2.28848
O95140	TRUE	4	{"IKQITEEVER", "IQKAQGMPEGGGALAEGFQVR", "NAELDPVTTEEQVLDVKGYLSK", "RFEECISQSAVKTK"}	{4.613037940858594, 5.733354340613827, 5.145677455195635, 6.121015400961366}	6.12102	5.43952	{"NA", 0.682709625, "NA", 0.110823212}	0.110823	0.396766	{1.248660863, 4.811579728, 0.635801321, 1.145673193, 0.949557871, 31.01767633, 0.117731113, 1.42098048}	8	1.19717	-3.43329
Q6PGP7	TRUE	8	{"DYLQAEKCFQR", "GGYTTALKSFTK", "ISEAETLCTKNLK", "KSLQLASQR", "LLCSTGEYDKAIQAFK", "LVEMDSKSGPGLIGLGIK", "NKGSFDEAAK", "VVYQPGYPKSIASTAR"}	{5., 0., 6.074153610434423, 5.529820946528695, 6.121015400961366, 5.426264754702098, 5.71699089440494, 5.364572432295856}	6.12102	5.47804	{"NA", 0.114314139, 0.398971402, 0.071702007, 0.137733409, 0.160908757, 0.102429273, 0.180237539}	0.071702	0.137733	{3.162150171, 4.941262362, 2.923016432, 2.857122874, 3.22904655, 3.868959843, 3.838816762, 3.404504729, 2.576973777, 5.184050926, 3.723526868, 3.250227275, 3.23063311, 3.541963546, 3.509162127, 3.210477663, 3.521068998, 5.128878191, 3.438981301, 4.480469796, 2.547360764, 3.181407906, 3.158379047}	23	3.4045	-5.56929
O43847	TRUE	3	{"AFDCPETEYPVKIVNTPQGCLWYK", "KNNIDTHAR", "TKQTLGYHVYPTCR"}	{4.3135363935027895, 2.4909695784972135, 6.112700132749363}	6.1127	4.31354	{"NA", "NA", 0.131133857}	0.131134	0.131134	{0.795714758, 0.841427881, 0.946620841, 0.830026167, 0.944277049, 0.906895381, 1.103713873, 0.818105933, 0.902393801, 1.236175956, 1.35053481, 0.888635499, 1.375318499, 0.810390167, 0.829801788}	15	0.902394	-2.78272
Q9BW27	TRUE	3	{"AKDAAFATLVSDR", "IDEELTGKSR", "KDVDVYSQILR"}	{6.0959244199985365, 2.0719067564203404, 3.5991000874468755}	6.09592	3.5991	{0.131556429, 0.076234331, "NA"}	0.0762343	0.103895	{7.522886503, 6.527475507, 5.833165116, 9.641276239, 5.846483886}	5	6.52748	-6.41994
Q13114	TRUE	2	{"HLGDAFKPDPNSSSFK", "VTELESVDKSAGQVAR"}	{6.083213368248982, 2.139064037737552}	6.08321	4.11114	{"NA", 1.122629285}	1.12263	1.12263	{4.998876791}	1	4.99888	-2.15472
Q6UWJ1	TRUE	2	{"NAVLNKLK", "VEEEEANSKQNITK"}	{4.37851162325373, 6.083213368248982}	6.08321	5.23086	{0.033004995, 0.046646409}	0.033005	0.0398257	{0.661966009, 4.077646166, 3.386186235, 0.685860926, 0.964818684}	5	0.964819	-4.8695
P07737	TRUE	6	{"EGVHGGLINKK", "KCYEMASHLR", "SSFYVNGLTLGGQKCSVIR", "STGGAPTFNVTVTKTDK", "TFVNITPAEVGVLVGKDR", "TKSTGGAPTFNVTVTK"}	{-1.8182159146893713, 6.078951341394822, -0.7727663155940532, 1.102906457890154, -1.1690390971830416, 5.496157600131668}	6.07895	0.16507	{"NA", "NA", 0.175353284, 2.585722675, 0.169504782, 0.101397009}	0.101397	0.172429	{5.029874723, 0.158924813, 4.952286877, 4.548959633, 4.048711555, 4.846022259, 4.957233112, 4.812099316, 4.547614403, 4.727736578}	10	4.76992	-5.55588
Q8N6L1	TRUE	1	{"ISSTLYQAAAPVLTPAKVTGK"}	{6.078951341394822}	6.07895	6.07895	{0.151225384}	0.151225	0.151225	{3.369848594}	1	3.36985	-4.47791
Q13144	TRUE	1	{"VLHFQKTQGLR"}	{6.070389327891398}	6.07039	6.07039	{0.166422745}	0.166423	0.166423	{4.287518572, 3.502364805, 5.420218292, 3.762735663}	4	4.02513	-4.59611
P57740	TRUE	4	{"AEALKQGNAIMR", "EDAKEDHER", "GHLDALTADVKEK", "VFEELQATDKKR"}	{1.2314194623378325, -0.5869615386544654, 2.65577191678191, 6.066089190457772}	6.06609	1.9436	{0.16235969, "NA", 0.12598153, 0.313936817}	0.125982	0.16236	{5.997230696, 4.457872816, 3.765048467, 5.370935562}	4	4.9144	-5.28573
Q8NBU5	TRUE	4	{"FHINQPALKQR", "KHLFENSR", "LILKNENVDR", "TLIAKATAK"}	{5.384611884875625, 6.06177619758669, 3.0217612325707672, 5.77082904603249}	6.06178	5.57772	{"NA", 0.16410245, "NA", 0.103483931}	0.103484	0.133793	{0.986032279, 1.924372609, 1.023212819, 0.563338523, 1.181273778, 0.789793006}	6	1.00462	-3.27917
Q53HC9	TRUE	1	{"QYYLASCGDDCKVK"}	{6.0574502721839}	6.05745	6.05745	{0.160194625}	0.160195	0.160195	{3.594723521}	1	3.59472	-4.48798
Q86WN1	TRUE	2	{"KVKPAQEVK", "LSTKLSAQSAQYSQQLQAAR"}	{6.0574502721839, 6.0574502721839}	6.05745	6.05745	{"NA", 0.505836216}	0.505836	0.505836	{3.714756797, 3.05639303, 2.193245014}	3	3.05639	-2.59509
Q9Y320	TRUE	1	{"YNCTGLNFGKVDVGR"}	{6.0574502721839}	6.05745	6.05745	{0.12636681}	0.126367	0.126367	{0.529122035, 1.095972017, 0.968203302, 1.160746227, 1.211530314}	5	1.09597	-3.11652
P42574	TRUE	2	{"NFHKSTGMTSR", "NLKYEVR"}	{6.048759311919856, 4.055916214302159}	6.04876	5.05234	{0.118625367, "NA"}	0.118625	0.118625	{2.205697426, 4.539803029}	2	3.37275	-4.82944
Q9P2D3	TRUE	1	{"VQAGKGSSSQLYR"}	{6.048759311919856}	6.04876	6.04876	{0.91226887}	0.912269	0.912269	{30.35657485, 31.68507175}	2	31.0208	-5.08763
Q8IW45	TRUE	2	{"LSQALGNVTVVQKGER", "NVQGILEVSKAR"}	{6.044394119358453, 5.263034405833794}	6.04439	5.65371	{0.063010731, 33.34561152}	0.0630107	16.7043	{4.914251483, 9.013556329, 5.044114006, 4.718791741}	4	4.97918	-6.30417
Q8IXJ6	TRUE	2	{"EKIFSEVTPK", "NLFSQTLSLGSQKER"}	{5.217230716220669, 6.044394119358453}	6.04439	5.63081	{"NA", 0.104556444}	0.104556	0.104556	{2.438715307, 2.387302075, 1.095564472}	3	2.3873	-4.51303
Q9C0J8	TRUE	4	{"KTIDYNPSVIK", "MFQAHKEAIR", "TIDYNPSVIKYLENR", "TSTNKVK"}	{5.689299160535892, 5.5109619192773796, 6.044394119358453, 3.580173469540707}	6.04439	5.60013	{"NA", 0.065174086, 0.127669641, "NA"}	0.0651741	0.0964219	{1.047153581, 3.755730729, 1.225863862}	3	1.22586	-4.23336
Q02318	TRUE	2	{"AAIPAALPSDKATGAPGAGPGVR", "AKAAIPAALPSDK"}	{6.040015678847879, 5.760220946466509}	6.04002	5.90012	{0.089666021, "NA"}	0.089666	0.089666	{1.484446825, 1.155531473, 1.211425428}	3	1.21143	-3.756
Q9BSR8	TRUE	1	{"LNLGGDFIKESTATTFLR"}	{6.040015678847879}	6.04002	6.04002	{0.127516216}	0.127516	0.127516	{0.537509857}	1	0.53751	-2.07561
Q9Y3T9	TRUE	2	{"LSNVNLQEKAYR", "QVQQLLGKVQENSAYICSR"}	{5.661121269019571, 6.040015678847879}	6.04002	5.85057	{0.110501815, 0.11125262}	0.110502	0.110877	{2.155982621, 1.86400307, 2.110866299, 1.508416594, 13.94811973, 1.300426369, 1.858620488}	7	1.864	-4.07626
Q7L273	TRUE	2	{"FLLATPTKSELR", "GSNVKGAIFEEMLTPLHMSQSVR"}	{6.035623909730722, 1.6026840342187203}	6.03562	3.81915	{0.08749981, "NA"}	0.0874998	0.0874998	{4.305209051}	1	4.30521	-5.62066
O75592	TRUE	7	{"GEDGESTKSR", "LISAHSSLSKGER", "NITINCVKGINAR", "SEFDGDLQSQLLSKANEEDKNCSR", "SHPAQLKHK", "SIVKQVSTENDSTLVHR", "TSLILNKDDIR"}	{0., 3.282313364445919, 1.7574296967259215, 5.74416109557041, 1.885716572504109, 6.03121873061072, 6.}	6.03122	3.28231	{"NA", 0.13289669, 1.456611938, "NA", "NA", 0.074045377, "NA"}	0.0740454	0.132897	{1.8519553, 0.959439708, 2.886381525, 17.11243869, 2.255518493, 7.702146085, 1.893296896, 3.206145352}	8	2.57095	-5.11775
O94760	TRUE	1	{"TPEEYPESAKVYEK"}	{6.026800059343715}	6.0268	6.0268	{0.067661036}	0.067661	0.067661	{4.312888965, 4.368150571, 4.983555432, 4.670203615, 5.69031648, 4.723431848, 5.220465651, 4.590355921}	8	4.69682	-6.11721
Q7Z392	TRUE	3	{"ASTLKDDQKSR", "FIPTSIFVKPQGR", "LTAGLKPGQDANLTQK"}	{5.070389327891398, 4.034448334193058, 6.022367813028454}	6.02237	5.07039	{0.122412071, 0.209150511, 0.101935294}	0.101935	0.122412	{2.773705297, 6.064014527, 1.39072871}	3	2.77371	-4.76609
Q14164	TRUE	2	{"ITTEKPAGAIAGAQR", "LVGEEGQSIYKLTDFGAAR"}	{6., 5.560714954474479}	6	5.78036	{0.161886392, "NA"}	0.161886	0.161886	{3.92629917}	1	3.9263	-4.60012
P48739	TRUE	3	{"ADEDPALFQSVKTK", "SQVEPADYKADEDPALFQSVK", "VENFIQKQEK"}	{5.5109619192773796, 5.990954860396993, 4.810923492716529}	5.99095	5.51096	{"NA", 0.055093998, "NA"}	0.055094	0.055094	{2.801330839, 2.752761473, 3.597818647, 2.728278338, 2.659745843, 2.790216522, 2.702664056, 5.20717335, 2.528410101, 3.523415909, 2.912570657, 3.179845817, 5.967323062}	13	2.80133	-5.66807
P51805	TRUE	2	{"ELDTPPNVEKALR", "VLNCDSITQAKDK"}	{-5.419538891513785, 5.990954860396993}	5.99095	0.285708	{4.83576591, 0.207486933}	0.207487	2.52163	{2.806430852, 14.47303423}	2	8.63973	-5.37989
Q8IWV7	TRUE	9	{"AGAYAACQEAKEDIK", "ALDCELAEAQLHTTAIDKEGR", "AVKAGAYAACQEAK", "IENNAMVLSACVQKSTALTQHR", "KQENKDEALPPPPPPEFCPAFSK", "NLPENENNETGLENVINKVATFK", "NNKFNFQGYSQDK", "VFKSGETTYSCR", "VVLVEGKAR"}	{3.54046064209014, 5.426264754702098, 5.78135971352466, 5.990954860396993, -2.0707925115201893, 0.8138099441949036, 5.972692654004265, 0., 4.315691569511592}	5.99095	4.31569	{0.07915565, 0.121452309, 0.133306085, 0.146116599, "NA", "NA", 0.111787295, "NA", 0.089735036}	0.0791556	0.11662	{1.229019499, 2.773083098, 5.208170604, 1.64961248, 3.584537032, 2.080942635, 2.121242075, 1.77404107, 3.667142072}	9	2.12124	-4.74407
Q9H1P3	TRUE	1	{"TGERPSQENGIQKHR"}	{5.990954860396993}	5.99095	5.99095	{0.151657166}	0.151657	0.151657	{1.475525908}	1	1.47553	-3.28234
Q92572	TRUE	3	{"AILIFNNHGKPR", "AVSAVKNMNLPEIPR", "LSKFYQPYSEDTQQQIIR"}	{5.9818526532897405, 2.920565532505595, 5.220065190738956}	5.98185	5.22007	{0.167507347, 0.193998574, 0.163461902}	0.163462	0.167507	{5.820322396, 31.69350006, 3.624199833, 3.641906314, 4.095869535, 3.499962593}	6	3.86889	-4.56489
Q14527	TRUE	2	{"IYQSVKNEGR", "LGQKQEVIITK"}	{5.977279923499917, 5.5109619192773796}	5.97728	5.74412	{0.105287475, 0.177840341}	0.105287	0.141564	{5.401513187, 0.421201603}	2	2.91136	-4.78929
Q9Y5Y2	TRUE	1	{"KVGILDVDLCGPSIPR"}	{5.977279923499917}	5.97728	5.97728	{0.654908116}	0.654908	0.654908	{3.748884994, 2.160511559}	2	2.9547	-2.17365
Q96AC1	TRUE	3	{"AKINQGWLDSSR", "GCEVTPDVNISGQKFNIK", "ILEAHQNVAQMSLIEAKMR"}	{5.08746284125034, 3.95001855664935, 5.972692654004265}	5.97269	5.08746	{0.163629429, "NA", "NA"}	0.163629	0.163629	{3.28105727, 2.983137765, 2.874756403, 3.243817071, 2.765104672, 2.937875402, 3.769061413, 3.269132769, 3.521059622, 4.27170033, 3.177908308, 3.397842908, 5.613993403, 2.228077576, 3.525194877, 3.357901233, 0.955596171, 3.333872367, 3.595231017, 3.216594905, 3.220655229, 3.102235269, 2.926024873, 3.173533917}	24	3.23224	-4.30403
P23381	TRUE	5	{"DMNQVLDAYENKKPFYLYTGR", "DYTSGAMLTGELKK", "FGSSKIDKELINR", "GIDYDKLIVR", "VNKHAFSGGR"}	{5.95884267524324, 0., 5.485426827170242, 5.892391025913404, 5.776103988073165}	5.95884	5.7761	{"NA", 0.085067144, 0.100165422, 0.06524912, 0.164174774}	0.0652491	0.0926163	{3.26974085, 2.970208798, 3.70979392, 3.085142475, 3.227548016, 1.195959859, 3.546623046, 3.317394459, 3.413958538, 0.9516589, 3.412681932, 3.395035429, 3.249185321, 3.163830285, 3.654396444}	15	3.26974	-5.64707
P55084	TRUE	2	{"AAPAVQTKTK", "DFMYVSQDPKDQLLLGPTYATPK"}	{5.954196310386876, 4.392317422778761}	5.9542	5.17326	{0.10760779, "NA"}	0.107608	0.107608	{4.139216244, 4.456123532, 4.883622116, 4.945888555, 4.858031005, 4.591627404, 5.20981862, 5.300976729, 4.803188321, 5.003184074, 4.409887526, 5.481639874, 5.813901189, 5.441410361}	14	4.91476	-5.51327
O15031	TRUE	6	{"DSPSNKLLYAK", "IKSQLEGLEESVR", "LQLEQQVATGPALDNKK", "LQQIAAALENKVTDL", "VLNCDTISQVKEK", "VTKFGAQLQCVTGPQATR"}	{5.949534933017013, -4.632268215499513, 5.478971805032942, -1.1878600153770191, 3.8898584481030096, 5.321928094887363}	5.94953	4.60589	{"NA", "NA", "NA", "NA", 0.106321323, 0.510323089}	0.106321	0.308322	{1.322517768, 0.602244414, 1.213162241, 5.186720107, 1.038473011, 1.518198784, 1.316594852, 1.248520019, 1.089022085, 0.71329556, 1.107539717, 2.782104414, 2.097232855, 0.90334734, 1.688364232, 1.229114469, 1.065608434, 1.213130368}	18	1.22114	-3.52172
Q13042	TRUE	3	{"EHQQALDVLDMEEPINKR", "ELLESLPLSKLCNEEQELLR", "TLATYSYKEALK"}	{5.949534933017013, 5.053111336459563, 5.08746284125034}	5.94953	5.08746	{0.064673755, "NA", 2.147590659}	0.0646738	1.10613	{1.231734812, 1.582412321, 0.856619549, 0.62926176, 5.335171898, 2.597007513}	6	1.40707	-4.44337
O60306	TRUE	3	{"CGNNPLIGRPNKVTTVDR", "GCEIQGMLDDKGR", "LGHGEEELETEKDFSR"}	{2.8328900141647417, 5.837943241891026, 5.944858445807539}	5.94486	5.83794	{0.125451888, 0.086902924, 0.103922984}	0.0869029	0.103923	{11.87387382}	1	11.8739	-7.09417
P21281	TRUE	3	{"AVVQVFEGTSGIDAKK", "KTSCEFTGDILR", "LMKSAIGEGMTR"}	{5.626439136697316, 2.77169577294344, 5.944858445807539}	5.94486	5.62644	{3.735164572, 0.143313183, 0.080795715}	0.0807957	0.143313	{3.5611444, 3.246179316, 3.609698915, 3.600857558, 3.463039148, 3.242606532, 3.651554993}	7	3.56114	-5.46192
O00461	TRUE	1	{"LEAQETLNKGR"}	{5.9354597478052895}	5.93546	5.93546	{0.08225902}	0.082259	0.082259	{2.920272827, 0.656046974, 0.649280085, 0.765989089, 0.854531025, 0.855239836, 0.60227218, 0.719179667, 0.998967509}	9	0.765989	-3.21908
Q9UBK9	TRUE	2	{"AVEATGEKVLR", "DKVYEQLAK"}	{4.3939977750432035, 5.9259994185562235}	5.926	5.16	{0.054548675, "NA"}	0.0545487	0.0545487	{0.615890881}	1	0.615891	-3.49706
Q14728	TRUE	2	{"IHPGGEVAAVKR", "LSYPAQTLKAE"}	{5.906890595608519, 1.5363277254702798}	5.90689	3.72161	{"NA", 0.097325758}	0.0973258	0.0973258	{6.54955319, 4.428132721, 6.054263874, 4.368054794}	4	5.2412	-5.75093
Q9BT78	TRUE	2	{"MLATLFKDER", "NAAQVLVGIPLETGQKQYNVDYK"}	{3.6501450780738383, 5.902073579310743}	5.90207	4.77611	{0.180024442, "NA"}	0.180024	0.180024	{3.998715388, 3.567424443, 4.087293262, 4.125107044, 3.353007132, 0.133568202, 4.266602785, 3.558800701, 4.072099002, 4.252309013, 3.610046023, 4.078011774, 4.080856409, 5.477764422, 4.798365071, 4.081105261}	16	4.07943	-4.5021
Q9Y3R5	TRUE	2	{"SYSSVIEKALR", "VIAEKTDFYQR"}	{4.498250867527826, 5.897240425574799}	5.89724	5.19775	{"NA", 0.128076739}	0.128077	0.128077	{1.659008008, 3.453742487, 1.685350385, 2.39651354, 1.481671191}	5	1.68535	-3.71797
Q9Y2T2	TRUE	2	{"HSISFKENSSCGR", "ITPQKLPSLK"}	{4.632268215499513, 5.896210339158202}	5.89621	5.26424	{"NA", 0.111739182}	0.111739	0.111739	{3.714574966, 3.919258834, 3.689489906, 3.2681001, 4.158604821, 4.287116455, 3.699634405, 3.899066371, 3.522801911}	9	3.71457	-5.05499
P22694	TRUE	6	{"FGNLKNGVSDIK", "KGSEVESVKEFLAK", "KKTLGTGSFGR", "LKQIEHTLNEK", "NLLQVDLTKR", "QIEHTLNEKR"}	{0.6796669246680177, 5.892391025913404, 5.832890014164742, 3.7261170350504957, 4.906890595608519, 2.3382069140450947}	5.89239	4.3165	{"NA", "NA", "NA", "NA", 0.09990269, "NA"}	0.0999027	0.0999027	{4.232423583, 1.948692079}	2	3.09056	-4.9512
P23634	TRUE	32	{"AFHSSLHESIQKPYNQK", "AIATKCGILTPGDDFLCLEGK", "AKTQDGVALEIQPLNSQEGIDNEEK", "ASKFGTR", "CGILTPGDDFLCLEGKEFNR", "CKQAGITVR", "EAGHGTTKEEITK", "EEITKDAEGLDEIDHAEMELR", "GEVEQEKLDK", "IDESSLTGESDHVKK", "IEQEQKFSIIR", "ILPPEKEGGLPR", "KGEAVPFKNK", "KGEAVPFK", "KQGVPENR", "LKTSPVEGLSGNPADLEKR", "MYSKGASEIILR", "NEKGEVEQEKLDK", "NEKGEVEQEK", "NEKGEVEQEKLDK", "NEVPEEKLYK", "NKDRDDMVR", "SLDKDPMLLSGTHVME…	{-8.475733430966399, 0.20493145127022533, -1.1744404825648056, -2.070389327891398, -0.12423291074944348, 1.2381597371947646, 0.7031628860754683, -0.5233602510527153, -6.587964988882679, 2.3101509271110086, 5.570631911351526, 1.5145731728297582, 0.05142823880700301, -1.3191774838713277, -1.0776028181239725, 0.46356739320650225, 5.661065479806948, -1.3206784672294252, -1.7763280264369798, -1.212303…	5.89239	-0.987133	{1.791734978, 0.098662951, 2.222933281, "NA", 0.08349044, 3.950288053, 0.123607568, 0.179006497, "NA", 0.061923202, 0.076296908, 0.103817417, "NA", "NA", "NA", "NA", 6.732154963, "NA", 3.19932232, "NA", 3.35208905, "NA", 2.859454895, 2.859454895, 2.859454895, 0.079472289, "NA", 2.109688748, 2.949963492, 2.109688748, "NA", 2.963431223}	0.0619232	2.10969	{3.453806319, 3.433025316, 2.819772959, 3.183819116, 3.502873702, 0.038160115, 2.875305857, 3.068972294, 2.870192586, 3.537911282, 2.787042553, 1.898093365, 3.292920473, 2.658618199, 2.816658133, 3.322409041, 2.975066505, 2.908445605, 3.192731841, 3.325514518, 4.436988781, 3.933039435, 2.537558219, 3.09825693, 3.810065741}	25	3.09826	-5.64483
P29992	TRUE	9	{"EVDVEKVTTFEHQYVSAIK", "EYQLSDSAKYYLTDVDR", "IIHGAGYSEEDKR", "ILYKYEQNK", "INAEIEKQLR", "LLLLGTGESGKSTFIK", "MEESKALFR", "MEESKALFR", "YEQNKANALLIR"}	{2.1439568054873046, 1.4428601632831664, 0.23418884880029484, -0.4331673033843828, 0.8178855895497736, 5.321928094887363, 5.887525270741588, 4.350497247084133, 0.45425880907656246}	5.88753	1.44286	{"NA", 0.121789046, "NA", 2.826412563, 8.966088474, "NA", 0.20078185, 0.20078185, 1.427807122}	0.121789	0.814294	{2.489256783, 4.320076513, 4.010770715, 3.44995148, 3.565393502, 3.716722375, 3.253142619, 3.423447137}	8	3.50767	-4.84806
Q8WTW3	TRUE	2	{"DVSPTQAKSSAFDR", "ATAATSPALKR"}	{5.882643049361842, 5.584962500721157}	5.88264	5.7338	{0.119140333, "NA"}	0.11914	0.11914	{3.485198433, 2.451072215, 1.77870725, 1.74875154, 3.197451606, 3.227411478, 1.317030079, 31.00778779, 2.425444438, 11.72968953, 3.426393429, 1.915461368}	12	2.82426	-4.56714
P08579	TRUE	2	{"IQYAKTDSDIISK", "TDSDIISKMR"}	{5.396974680303036, 5.877744249949002}	5.87774	5.63736	{0.183930599, "NA"}	0.183931	0.183931	{2.568806667, 1.917671804, 2.395241283, 2.349932461, 1.104766926, 1.909457095}	6	2.1338	-3.53619
O15254	TRUE	1	{"MGDVTPEGTYVSPFKDVR"}	{5.872828759534886}	5.87283	5.87283	{0.078665624}	0.0786656	0.0786656	{3.437455131, 4.821439914, 4.856502424, 30.8167177, 3.873628758, 26.61711897, 0.770847612, 7.119779219}	8	4.83897	-5.94282
Q9Y4A5	TRUE	6	{"CATPLKDEER", "GLSVDSAQEVKR", "LLNPCLEKR", "LVEDNPSSLSLVEIYKQR", "SKSEQESGNGR", "VEIVQKHNTAAR"}	{4.857980995127573, 3.973006888381243, 5.872828759534886, 5.872828759534886, 4.208475432904225, 5.20163386116965}	5.87283	5.02981	{0.090817418, 0.115578749, "NA", 0.181660179, 0.051004714, 0.092992445}	0.0510047	0.0929924	{1.326043039}	1	1.32604	-4.70035
Q9H9B4	TRUE	1	{"AKYIYDSAFHPDTGEK"}	{5.867896463992655}	5.8679	5.8679	{0.131598956}	0.131599	0.131599	{5.229292035, 5.472153037, 4.651084434, 6.164279235, 3.606172123, 4.481780687}	6	4.94019	-5.23035
P62826	TRUE	4	{"FNVWDTAGQEKFGGLR", "KKNLQYYDISAK", "LVLVGDGGTGKTTFVK", "VCENIPIVLCGNKVDIK"}	{-0.866997868485006, 1.0593552776164212, 5.862947248020922, 1.1830206590539956}	5.86295	1.12119	{0.247227257, "NA", "NA", 0.152195474}	0.152195	0.199711	{3.693376863, 3.480601505, 3.625798728, 3.52354744, 3.924045763, 3.1534047, 4.181731565, 3.646335721}	8	3.63607	-4.57838
Q6V1X1	TRUE	2	{"AETTPSGGKILR", "LSSPEDDPTCKTK"}	{5.405992359675837, 5.842978831788326}	5.84298	5.62449	{0.244222049, 0.095739857}	0.0957399	0.169981	{1.188144793}	1	1.18814	-3.63345
Q13618	TRUE	5	{"ALQSLACGKPTQR", "LKTECGCQFTSK", "NGKTEDLGCMYK", "STEEPIVKVVER", "SNLSKGTGSR"}	{5.832890014164742, 5.705977901682522, 1.452207291869385, 2.7890704248118774, -1.6017132519074588*^-16}	5.83289	2.78907	{"NA", "NA", "NA", "NA", 0.137295696}	0.137296	0.137296	{6.440863312, 6.208957039, 1.717082627, 0.608246691, 1.688351931, 1.290476462, 3.78776969, 1.196480002, 5.42943623, 2.346214374, 1.940922087, 1.491366632, 1.441547581, 1.279212051, 1.320209944, 1.309982407, 0.119989313, 1.387186958, 1.442713663}	19	1.44271	-3.39343
P42345	TRUE	2	{"HKVNIGMIDQSR", "IQSIAPSLQVITSKQRPR"}	{5.82781902461732, 5.82273014794452}	5.82782	5.82527	{0.12384693, "NA"}	0.123847	0.123847	{4.193355949, 0.722010007, 5.023846306, 3.125498686, 4.386289805, 5.216027062, 3.677758984, 6.165586623, 4.112303384, 3.793541887, 5.379784787}	11	4.19336	-5.08148
Q9NWX6	TRUE	2	{"HNFAKPNDSR", "VDEVMTKEIK"}	{5.82781902461732, 3.28988406537495}	5.82782	4.55885	{"NA", 0.117312097}	0.117312	0.117312	{0.158915713, 3.115461717}	2	1.63719	-3.8028
Q8WUM0	TRUE	3	{"IALSPITKLSVCK", "NETIAQEDKIK", "SVDKSSNR"}	{5.626439136697316, 5.82273014794452, 2.296534589377235}	5.82273	5.62644	{2.389640141, "NA", 0.178423136}	0.178423	1.28403	{30.16397854, 5.188805505, 6.280591881, 6.43331097, 3.940823766, 5.558391271, 6.873781114, 5.825096107, 0.516625601}	9	5.8251	-5.02891
Q69YN4	TRUE	2	{"ADENNAKLQELGK", "LCKADENNAK"}	{5.817623257511432, 5.554588851677638}	5.81762	5.68611	{0.132465012, 0.105036903}	0.105037	0.118751	{0.518204348, 0.60135756, 0.601432015, 0.614418454}	4	0.601395	-2.51742
P40939	TRUE	5	{"DTSASAVAVGLKQGK", "FVDLYGAQKIVDR", "IIDVVKTGIEQGSDAGYLCESQK", "INSPNSKVNTLSK", "TSKDTSASAVAVGLK"}	{4.954196310386876, 5.153805336079036, 5.321928094887363, 5.812498225333565, 5.232660756790275}	5.8125	5.23266	{2.095991223, 0.072853219, "NA", 0.086432685, 0.06020811}	0.0602081	0.079643	{5.328294027, 5.273237694, 5.728489138, 5.937370107, 5.439874182, 5.906228932, 5.95966748, 5.537410498, 5.527425417, 5.515975473, 6.224278478, 7.610589463, 4.263372072, 5.605612864, 5.470766649, 5.595455245, 5.889117458, 7.857044028, 6.17906227, 5.753279201, 5.219786128, 5.830353084, 0.037195548}	23	5.60561	-6.54077
Q9UP95	TRUE	11	{"AWKTFIDTVR", "DKYMTETWDPSHAPDNFR", "EAQLVKDR", "ELVHIKPDQSNVR", "EREAQLVKDR", "GDIVEKHGLPSADAPSLK", "LDEDLHVKYPR", "LLQAIAKDNIIPFLR", "LLTFASQLKAGK", "LVSYTNLTQGAKEHEEAESGEGTR", "VSSLLGKLVSYTNLTQGAK"}	{4.157277498371314, -0.3018903416508174, 4.472487771462744, 0.40053792958372886, 0.2515387669959644, 5.807354922057605, 2.8733626450098817, 5.672425341971496, 5.078951341394823, 1.162891409587786, 1.2974520028911554}	5.80735	2.87336	{0.066937694, "NA", 0.124617562, 1.717719461, 4.858209363, 0.096429996, 0.093277433, 0.085154338, 0.120529078, 0.10467522, 0.106425812}	0.0669377	0.105551	{3.316646082, 1.146576967, 2.067259017, 1.467571338, 1.425177743, 2.410335572, 1.154063252, 1.916587733, 1.375086955, 1.116709961, 2.84342984}	11	1.46757	-4.45447
P78406	TRUE	1	{"VFTASCDKTAK"}	{5.805641929748106}	5.80564	5.80564	{0.058823534}	0.0588235	0.0588235	{4.317761569, 3.910596591, 2.294320418, 3.196969933, 3.971978345, 4.340970386, 4.297032924, 4.721529054, 3.87475501}	9	3.97198	-6.07732
P16930	TRUE	2	{"GEGMSQAATICKSNFK", "GTKPIDLGNGQTR"}	{5.791814071161826, 5.722466024471092}	5.79181	5.75714	{"NA", 0.079806513}	0.0798065	0.0798065	{6.751433251, 4.67994606, 5.129465984, 5.0592099, 5.850978699, 5.27959971}	6	5.20453	-6.02712
P35556	TRUE	3	{"MTKMQCCCEPGR", "NLVTKSECCCDGGR", "VGNCYLKFGPR"}	{5.491853096329676, 5.791814071161826, 5.765534746362977}	5.79181	5.76553	{0.482748527, 0.444407766, 0.475506321}	0.444408	0.475506	{13.28101679, 24.85887982, 24.63135088, 27.88113054, 21.59065951, 20.27918784, 16.62953431, 13.4610953, 24.22841994, 23.58390687, 23.16628919, 0.155421569, 23.22005095, 52.71911205, 27.02442146, 21.69875418, 24.11665878, 25.86117205, 19.30936937, 25.25025671, 33.57219629, 23.44858724, 18.47993665, 15.74411026, 13.54648811, 22.68292117, 21.68340375, 2.359984651, 18.64403127}	29	22.6829	-5.67358
P46821	TRUE	7	{"DLSTPGLEKDSGGK", "LSMKPEPLFR", "TATAGPGTTKTTK", "TTKSPSDSGYSYETIGK", "TTKTPEDGDYSYEIIEK", "TTSPPEVSGYSYEKTER", "VLFPGNSTQYNILEGLEKLK"}	{-0.6984834656757479, 4.74416109557041, 1.6374299206152916, -1.761048343083339, -0.8008620914529854, -1.8678565629788915, 5.791814071161826}	5.79181	-0.698483	{"NA", "NA", "NA", 1.442740273, "NA", "NA", 0.146438591}	0.146439	0.794589	{1.972194244, 2.043530129, 2.311932488, 1.539008217, 2.156709795, 2.003581991, 1.06261446, 2.154800626, 2.221338244, 1.999076861, 1.705191633, 1.717901603, 1.942088941, 2.084848474, 1.360960074, 1.699187848, 1.004057336, 1.977903068, 2.131399729, 2.200960572, 1.561076304, 3.009876151, 1.977008843, 0.129674818, 1.6701067, 2.066023521, 2.184896227, 1.634730834, 2.120475667, 0.733391908, 2.056972392…	67	1.99908	-3.77097
Q14573	TRUE	7	{"GSGKGEEVEAGAAK", "IQEEEAEGISSMLSLNNKQLSQMLK", "KQSVFSAPSLSAGASAAEPLDR", "LVCDLITSTKNEK", "LWTEIPTAITIKDYDSNLNASR", "QLSQMLKSSAPAQEEEEDPLAYYENHTSQIEIVR", "STVAVNMNDLGSQPHEDREPVDPTTKGR"}	{4.817623257511431, 0.41232311458180787, 1.0218594339637395, 5.791814071161826, 4.711494906650088, 0.5463948444616689, 0.5897160306917908}	5.79181	1.02186	{"NA", "NA", "NA", 0.126687282, 0.149845457, "NA", "NA"}	0.126687	0.138266	{0.065886321, 0.086527285, 8.646500368, 4.455902512, 3.409008339, 4.426522226, 5.743709493, 4.71989847, 4.656621825, 4.659760224, 4.858574732, 6.350525683, 4.444064728, 5.116464777, 4.732861075, 0.035465129, 4.216410721, 5.751808059, 6.044729167, 9.813607047, 4.486527647, 2.341588883, 4.418214407, 4.734583778, 3.838052139, 4.50270246, 1.016635576}	27	4.5027	-5.15145
Q9ULV4	TRUE	9	{"GLDVNKCEIAR", "HVFGQAVKNDQCYDDIR", "KCEPIIMTVPR", "KQEIVAEKEK", "KTTDTASVQNEAK", "NGSLICTASKDKK", "NILDSKPTANKK", "SIKDTICNQDER", "YFEITDESPYVHYLNTFSSKEPQR"}	{5.027157080973419, 5.786596361890807, 0., 3.3283062260792575, -4.666756591884804, 1.3436776782778173, -0.8936476346985905, -0.16951406528743285, 2.2971440110998738}	5.7866	1.34368	{0.089901329, 0.103792592, "NA", "NA", "NA", "NA", "NA", "NA", "NA"}	0.0899013	0.096847	{4.283342028, 4.399233442, 5.090363923, 4.998619292, 4.972930113, 3.128641999, 5.145685775, 4.594493819, 4.439631696, 4.714457567, 4.407251373, 4.846321023, 4.450147855, 4.829654657}	14	4.65448	-5.69413
P39023	TRUE	5	{"FIDTTSKFGHGR", "IGQGYLIKDGK", "IYKIGQGYLIK", "LIKNNASTDYDLSDK", "TVFAEHISDECKR"}	{1.1579523597762365, -0.19930880822340682, 0.3235039498129013, 0.9296106721086022, 5.78135971352466}	5.78136	0.929611	{"NA", "NA", 4.159218423, 0.109276885, "NA"}	0.109277	2.13425	{4.628699872, 5.238899967, 5.167586079, 4.972255373, 0.590394054, 6.659222058, 4.79720179, 2.057419036, 4.681634515, 5.678710012, 4.986070614, 5.576950496, 5.334119439, 5.084123505, 5.625534883}	15	5.08412	-5.53994
[truncated: 5,669 more rows]
